# Supplementary material for: Selectively anchoring single atoms on specific sites of supports for improved oxygen evolution
Source: Nat Commun. 2022 May 5;13:2473. doi: 10.1038/s41467-022-30148-3 (PMC9072319; doi:10.1038/s41467-022-30148-3)
Supplement: Supplementary file 2 — Source Data [file 41467_2022_30148_MOESM2_ESM.xlsx]

## Sheet: Figure 2e
	Ir powder		IrCl3		Ir1/TO-CoOOH		IrO2		Ir1/VO-CoOOH
11018.9	0.01098	11017.7	0.01198	11014	0.00626	11019	0.01165	11135.6	0.00202
11022.9	0.01035	11022.8	0.01112	11018.9	0.00628	11022.9	0.01091	11140.7	0.000671137
11027	0.0097	11027.9	0.0103	11023.4	-0.00129	11027.2	0.01054	11145.8	-0.000209206
11030.9	0.00911	11032.8	0.00957	11028.8	0.00227	11031.2	0.00965	11150.9	-0.000821855
11034.9	0.00858	11037.9	0.00886	11033.5	0.000493476	11035.1	0.00913	11156.3	-0.0021
11038.8	0.00797	11042.9	0.00812	11038.8	0.00327	11038.9	0.00858	11161.7	-0.00187
11042.6	0.00734	11047.9	0.00735	11043.6	0.00211	11042.9	0.00789	11167.1	-0.000827037
11046.7	0.00685	11052.8	0.00652	11048.6	0.00114	11046.6	0.00741	11172.5	0.000576739
11050.6	0.0063	11057.8	0.00578	11053.6	-0.000261483	11050.6	0.00673	11178	0.00256
11054.5	0.00567	11062.8	0.00517	11058.7	-0.00429	11054.6	0.00609	11183.4	0.00857
11058.7	0.00515	11067.8	0.0044	11063.6	0.000567461	11058.7	0.00561	11188.8	0.01627
11062.7	0.0046	11072.8	0.00367	11068.8	-0.00148	11062.8	0.00497	11194	0.03289
11066.7	0.00414	11077.9	0.00292	11073.5	0.00282	11066.9	0.00428	11194.9	0.03447
11070.9	0.0036	11082.9	0.00221	11078.8	-0.00725	11070.9	0.00358	11195.5	0.03747
11074.9	0.00299	11088	0.00156	11083.6	-0.00239	11075	0.00323	11196.1	0.04162
11079	0.0025	11093.1	0.000826722	11088.6	0.000959138	11079	0.00262	11197	0.04447
11082.8	0.00194	11098.1	4.89015e-05	11093.8	0.000852654	11083.1	0.00213	11197.6	0.04967
11086.9	0.00141	11102.9	-0.000521876	11098.4	-0.00509	11087	0.00155	11198.5	0.05449
11090.7	0.000859306	11107.8	-0.00111	11103.9	2.14723e-05	11090.9	0.00125	11199.1	0.05868
11094.7	0.00041153	11112.9	-0.00163	11108.4	0.000375981	11094.9	0.000757703	11199.7	0.06433
11098.7	4.52975e-06	11117.9	-0.00212	11113.8	0.00164	11098.8	9.22393e-05	11200.6	0.07041
11102.5	-0.000523659	11122.9	-0.00263	11118.5	0.00387	11102.7	-0.000473149	11201.2	0.07845
11106.6	-0.000963401	11127.9	-0.00309	11123.8	-0.00158	11106.7	-0.000835254	11201.8	0.08477
11110.7	-0.00137	11132.9	-0.00347	11128.6	0.00198	11110.8	-0.00151	11202.8	0.09416
11114.6	-0.00177	11137.9	-0.00371	11133.7	0.000349897	11114.8	-0.00199	11203.4	0.10551
11118.7	-0.00214	11142.9	-0.00389	11138.6	0.00381	11118.8	-0.0024	11204	0.11605
11122.8	-0.00248	11147.9	-0.00389	11143.8	-0.0029	11122.8	-0.00285	11204.6	0.12935
11126.9	-0.00277	11152.9	-0.00373	11148.5	0.000145902	11127	-0.00326	11205.5	0.14468
11130.9	-0.00309	11157.9	-0.00343	11153.8	0.00020904	11130.9	-0.00344	11206.1	0.16403
11134.9	-0.00338	11163	-0.00274	11158.6	0.00736	11135	-0.00359	11206.7	0.18561
11139	-0.00351	11168.1	-0.00166	11163.5	0.00541	11139	-0.00374	11207.6	0.2089
11143	-0.00361	11172.9	-1.52624e-05	11168.9	0.00609	11143	-0.00398	11208.2	0.24114
11146.7	-0.00365	11177.8	0.00256	11173.4	0.01561	11146.9	-0.00394	11208.8	0.27795
11150.5	-0.00357	11182.9	0.00661	11178.9	0.00626	11150.7	-0.00369	11209.7	0.32321
11154.6	-0.00334	11187.9	0.0128	11183.5	0.0166	11154.7	-0.00356	11210.3	0.38099
11158.6	-0.003	11192.9	0.02338	11184	0.0136	11158.7	-0.00309	11211.2	0.45565
11162.5	-0.00241	11193.1	0.02392	11184.4	0.01826	11162.6	-0.0025	11211.9	0.54689
11166.6	-0.0015	11193.4	0.0249	11185	0.02009	11166.6	-0.00151	11212.5	0.67511
11170.7	-0.000277238	11193.7	0.02596	11185.5	0.02768	11170.8	-0.000253962	11213.4	0.83974
11174.7	0.0015	11194	0.02714	11186	0.02664	11174.8	0.00156	11214	1.0458
11178.8	0.00396	11194.3	0.02837	11186.5	0.02472	11178.9	0.00417	11214.9	1.31719
11182.9	0.0075	11194.7	0.02949	11187	0.02801	11182.9	0.00796	11215.5	1.62332
11186.9	0.01255	11195	0.03023	11187.6	0.02463	11187.1	0.01344	11216.1	1.94473
11190.9	0.01994	11195.3	0.03093	11188	0.02816	11191	0.02166	11217	2.26867
11194.8	0.03131	11195.5	0.03174	11188.5	0.02842	11194.9	0.03383	11217.6	2.56532
11195.9	0.03531	11195.9	0.03261	11189	0.02467	11196	0.03753	11218.5	2.78965
11196.8	0.03831	11196.1	0.03348	11189.5	0.02972	11196.6	0.04071	11219.1	2.90069
11197.3	0.04145	11196.4	0.03486	11189.9	0.03298	11197.5	0.04436	11219.7	2.83838
11198.1	0.04502	11196.7	0.03633	11190.5	0.03806	11198.1	0.04842	11220.7	2.60712
11198.7	0.04898	11197	0.03795	11190.9	0.02947	11198.8	0.05249	11221.3	2.27994
11199.3	0.05322	11197.3	0.03965	11191.5	0.03458	11199.5	0.05706	11222.2	1.93664
11199.9	0.05757	11197.6	0.04135	11192	0.0369	11200.1	0.06216	11222.8	1.64496
11200.7	0.06337	11197.9	0.04287	11192.5	0.04598	11200.7	0.06782	11223.7	1.40934
11201.4	0.06915	11198.2	0.04433	11193	0.03492	11201.5	0.07412	11224.3	1.236
11202.2	0.07551	11198.5	0.04593	11193.5	0.04634	11202	0.0812	11225.2	1.11832
11202.8	0.08305	11198.8	0.04775	11194	0.04444	11202.7	0.08893	11225.8	1.03313
11203.5	0.09188	11199.1	0.04992	11194.4	0.03768	11203.5	0.09864	11226.4	0.97973
11204	0.10148	11199.4	0.05252	11194.9	0.04516	11204.3	0.10865	11227	0.94523
11204.6	0.11247	11199.7	0.0552	11195.4	0.05406	11204.9	0.12025	11228	0.9276
11205.2	0.12487	11200	0.05733	11196	0.04865	11205.6	0.13409	11228.6	0.9178
11206	0.14119	11200.4	0.05896	11196.5	0.04685	11206.2	0.1504	11229.5	0.91313
11206.7	0.15879	11200.7	0.06077	11197	0.05037	11206.8	0.16904	11230.1	0.91291
11207.7	0.17919	11201	0.06224	11197.5	0.05877	11207.4	0.19116	11231	0.90731
11208.3	0.20522	11201.3	0.06412	11198	0.05908	11208.2	0.21722	11231.6	0.90643
11209	0.23848	11201.5	0.06621	11198.5	0.05719	11209	0.25119	11232.5	0.90311
11209.5	0.27508	11201.8	0.06894	11199	0.06144	11209.5	0.28974	11233.1	0.90015
11210.2	0.32366	11202.1	0.07247	11199.5	0.07506	11210.3	0.33845	11234	0.8943
11210.9	0.38449	11202.4	0.07619	11200	0.07235	11211.1	0.39916	11234.7	0.89602
11211.7	0.46476	11202.7	0.08033	11200.5	0.07546	11211.6	0.47786	11235.6	0.8895
11212.3	0.56433	11203	0.0841	11201	0.07558	11212.4	0.57912	11236.2	0.88563
11213	0.69065	11203.3	0.08794	11201.4	0.09158	11213.1	0.70923	11236.8	0.88688
11213.8	0.85012	11203.6	0.09157	11202	0.08142	11213.8	0.86855	11237.7	0.88436
11214.5	1.0468	11203.9	0.09536	11202.5	0.09494	11214.5	1.08202	11238.3	0.89125
11215.1	1.27406	11204.2	0.09987	11203	0.09621	11215.2	1.36591	11238.9	0.90475
11215.8	1.50043	11204.5	0.10563	11203.5	0.10907	11215.9	1.67606	11239.8	0.90482
11216.6	1.67499	11204.8	0.11236	11204	0.10786	11216.6	2.03088	11240.4	0.91366
11217.3	1.75699	11205.1	0.11936	11204.5	0.12105	11217.2	2.37649	11241.4	0.92345
11218	1.75109	11205.5	0.12577	11205	0.12433	11218	2.67358	11242	0.93165
11218.8	1.67568	11205.8	0.13042	11205.4	0.14371	11218.8	2.85087	11242.9	0.93789
11219.5	1.58072	11206.1	0.13507	11205.9	0.15108	11219.5	2.84699	11243.5	0.94741
11220	1.4808	11206.4	0.13963	11206.4	0.15678	11220.1	2.68316	11244.1	0.95173
11220.8	1.39195	11206.6	0.14468	11207	0.18754	11220.8	2.42668	11245	0.95933
11221.5	1.31632	11206.9	0.15099	11207.5	0.19834	11221.5	2.15221	11245.6	0.96808
11222.1	1.25289	11207.2	0.15878	11208.1	0.20986	11222.2	1.85257	11246.6	0.96881
11223	1.20763	11207.5	0.16965	11208.5	0.22618	11222.9	1.60749	11247.2	0.97583
11223.8	1.17106	11207.8	0.18198	11209.1	0.24465	11223.7	1.40871	11247.8	0.98246
11224.4	1.14247	11208.1	0.19404	11209.5	0.25343	11224.4	1.24374	11248.7	0.98344
11224.9	1.12026	11208.4	0.20781	11210.1	0.27715	11225	1.11991	11249.3	0.98727
11225.7	1.1004	11208.7	0.22141	11210.5	0.30027	11225.9	1.02456	11249.9	0.98981
11226.7	1.0874	11209	0.23512	11211	0.34023	11226.5	0.96211	11250.8	0.99254
11227	1.08009	11209.3	0.24902	11211.4	0.37146	11227.4	0.92007	11251.4	0.99832
11228	1.07838	11209.6	0.26574	11212	0.44602	11228	0.89122	11252.1	1.00285
11228.6	1.0818	11209.9	0.2863	11212.5	0.50229	11228.6	0.87351	11253	1.00941
11229.5	1.08944	11210.2	0.3136	11213	0.59539	11229.5	0.86327	11253.6	1.01597
11229.9	1.09967	11210.5	0.34466	11213.5	0.6884	11230.3	0.85609	11254.2	1.02523
11230.8	1.10818	11210.9	0.37587	11214	0.80418	11230.9	0.85243	11255.1	1.03344
11231.5	1.11254	11211.1	0.39672	11214.5	0.92642	11231.4	0.85061	11255.7	1.04193
11232.3	1.1102	11211.5	0.42061	11215	1.0859	11232.3	0.84807	11256.3	1.05237
11232.8	1.10036	11211.8	0.44213	11215.5	1.28058	11233	0.84623	11257.3	1.06499
11233.6	1.0829	11212.1	0.46845	11215.9	1.49926	11233.6	0.84358	11257.9	1.07543
11234.3	1.06165	11212.3	0.49864	11216.5	1.86396	11234.4	0.84129	11258.5	1.0849
11235.1	1.04068	11212.6	0.53935	11216.9	2.22256	11235.1	0.83951	11259.1	1.09499
11235.8	1.02233	11212.9	0.59659	11217.5	2.4893	11235.9	0.8393	11260	1.10806
11236.4	1.00889	11213.2	0.66597	11218	2.69962	11236.6	0.84015	11260.6	1.12183
11237.2	1.00025	11213.5	0.7511	11218.6	2.7727	11237.3	0.84295	11261.5	1.12931
11237.9	0.99457	11213.8	0.83894	11219.1	2.79258	11237.8	0.84689	11262.1	1.13995
11238.3	0.99103	11214.1	0.92785	11219.5	2.75373	11238.6	0.85204	11262.8	1.15395
11239	0.99005	11214.4	1.02193	11220	2.65047	11239.2	0.85752	11263.7	1.16324
11239.8	0.99158	11214.7	1.12331	11220.5	2.53081	11240	0.86404	11264.3	1.17016
11240.7	0.99585	11215	1.24341	11221	2.38544	11240.8	0.87194	11264.9	1.17786
11241.5	1.00327	11215.3	1.39197	11221.5	2.20609	11241.4	0.88106	11265.8	1.1902
11242.1	1.01251	11215.6	1.5702	11222	1.97429	11242.2	0.89091	11266.4	1.18485
11242.8	1.02195	11215.9	1.78621	11222.5	1.73925	11243	0.90174	11268.6	1.17893
11243.3	1.03264	11216.2	1.98437	11223	1.52962	11243.5	0.91173	11270.7	1.15982
11244.1	1.04256	11216.6	2.11471	11223.5	1.35734	11244.2	0.92023	11272.9	1.12487
11244.8	1.05027	11216.9	2.21996	11224	1.25501	11244.8	0.92742	11275	1.09173
11245.5	1.05582	11217.1	2.30252	11224.5	1.14746	11245.9	0.93115	11276.9	1.05313
11246.4	1.05695	11217.5	2.38698	11225	1.08961	11246.4	0.93337	11279	1.02671
11247	1.05421	11217.8	2.44947	11225.5	1.03482	11247.2	0.93513	11281.2	1.00297
11247.8	1.04843	11218	2.48965	11226	1.00056	11247.7	0.93512	11283.3	0.98669
11248.2	1.04057	11218.3	2.48332	11226.5	0.99649	11248.5	0.93683	11285.5	0.97647
11249.1	1.03164	11218.6	2.40604	11227	0.94185	11249	0.93908	11287.6	0.96293
11249.8	1.02282	11218.9	2.27646	11227.4	0.94276	11250	0.94213	11289.8	0.96046
11250.3	1.01511	11219.2	2.11804	11227.9	0.91736	11250.6	0.9467	11291.9	0.9552
11251.1	1.00791	11219.5	1.98377	11228.4	0.91255	11251	0.9519	11294.1	0.95294
11252	1.00196	11219.8	1.84931	11229	0.91542	11251.9	0.95843	11296.2	0.95473
11252.4	0.99713	11220.1	1.72297	11229.5	0.89372	11252.4	0.96567	11298.4	0.95787
11253.2	0.99326	11220.4	1.60396	11230	0.9015	11253.3	0.97362	11300.6	0.96352
11253.9	0.99044	11220.7	1.49252	11230.5	0.87386	11254.1	0.9816	11302.7	0.96684
11254.5	0.98829	11221	1.37149	11231.1	0.8906	11254.5	0.99033	11304.6	0.97039
11255.2	0.98649	11221.3	1.26648	11231.5	0.90231	11255.4	0.99883	11306.7	0.9772
11255.8	0.98443	11221.6	1.18397	11232	0.89083	11255.8	1.00772	11308.9	0.98068
11256.7	0.98216	11221.9	1.13888	11232.5	0.85531	11256.6	1.01671	11310.7	0.98513
11257.4	0.97901	11222.3	1.10554	11233	0.86916	11257.4	1.02487	11312.9	0.99032
11258	0.97545	11222.5	1.08173	11233.5	0.87018	11258	1.03453	11314.8	0.99611
11258.5	0.97162	11222.9	1.05755	11234	0.86819	11258.7	1.04432	11316.9	1.00228
11259.4	0.96794	11223.1	1.03864	11234.4	0.865	11259.5	1.05417	11319.1	1.00142
11260	0.9648	11223.4	1.01928	11235	0.8685	11259.8	1.065	11321.3	1.01496
11260.6	0.96276	11223.7	1.00079	11235.5	0.87615	11260.6	1.07579	11323.4	1.01993
11261.3	0.96222	11224	0.98753	11236	0.85855	11261.3	1.08755	11325.3	1.02263
11261.9	0.96306	11224.3	0.98092	11236.5	0.89337	11261.9	1.0988	11327.5	1.02931
11262.6	0.96542	11224.6	0.97965	11237	0.87718	11262.8	1.10916	11329.6	1.03192
11263.3	0.96911	11224.9	0.98268	11237.5	0.87519	11263.6	1.12086	11331.8	1.03861
11264.2	0.97383	11225.3	0.98889	11237.9	0.87683	11264.3	1.13079	11334	1.03497
11264.9	0.97893	11225.5	0.99535	11238.5	0.88777	11265	1.13902	11336.1	1.0371
11265.5	0.98502	11225.8	1.00417	11239	0.89234	11265.8	1.14989	11338.3	1.04011
11266.6	0.99254	11226.1	1.01527	11239.5	0.8776	11266.7	1.15799	11340.5	1.04091
11267.7	1.00038	11226.4	1.02813	11240	0.89079	11267.7	1.16282	11342.7	1.04205
11268.7	1.00773	11226.7	1.04066	11240.5	0.88929	11268.8	1.16332	11344.8	1.03925
11269.7	1.01482	11227	1.05169	11241	0.88924	11269.7	1.16041	11347	1.03137
11270.7	1.0212	11227.4	1.05832	11241.5	0.91161	11270.7	1.15317	11348.9	1.03064
11271.6	1.0262	11227.6	1.06174	11242.1	0.88846	11271.7	1.14377	11351.1	1.02702
11272.7	1.02996	11228	1.06441	11242.5	0.89846	11272.7	1.13197	11353.2	1.02224
11273.8	1.03213	11228.3	1.06576	11243	0.91194	11273.8	1.11937	11355.4	1.02997
11274.7	1.03252	11228.5	1.06634	11243.5	0.91822	11274.8	1.10461	11357.6	1.0413
11275.7	1.0317	11228.8	1.06596	11244.5	0.91396	11275.9	1.09078	11359.8	1.01847
11276.7	1.02999	11229.1	1.06351	11245.5	0.93119	11276.9	1.07546	11361.6	1.00509
11277.8	1.02766	11229.4	1.05845	11246.5	0.92449	11277.8	1.06235	11363.8	0.99931
11278.8	1.02519	11229.7	1.0508	11247.5	0.94366	11278.8	1.04908	11366	0.99702
11279.8	1.02283	11230	1.04264	11248.5	0.9478	11279.9	1.03643	11368.2	0.98921
11280.8	1.02027	11230.3	1.03297	11249.4	0.95715	11280.9	1.02499	11370.1	0.9874
11281.8	1.01779	11230.6	1.02399	11250.5	0.98399	11281.8	1.01452	11372.3	0.98626
11282.8	1.0155	11230.9	1.01563	11251.5	1.00703	11282.8	1.00542	11374.4	0.97873
11283.7	1.01362	11231.2	1.00627	11252.7	0.97887	11283.9	0.99701	11376.3	0.97422
11284.9	1.01236	11231.5	0.99707	11253.6	1.00682	11284.9	0.98883	11378.5	0.97534
11285.9	1.01173	11231.8	0.98539	11254.5	1.02572	11286	0.98224	11380.7	0.96878
11286.9	1.01144	11232.1	0.9735	11255.5	1.03444	11287	0.97577	11382.9	0.97123
11287.9	1.011	11232.4	0.9616	11256.5	1.03119	11288.1	0.97041	11385.1	0.96932
11288.9	1.01019	11232.8	0.95205	11257.5	1.06756	11289	0.96504	11387.3	0.97171
11289.9	1.00855	11233.1	0.94627	11258.6	1.07679	11290.1	0.96062	11389.1	0.9697
11291	1.00625	11233.4	0.94061	11259.5	1.07641	11291.1	0.95599	11391.7	0.96902
11292	1.00338	11233.6	0.93634	11260.5	1.09637	11292.1	0.95253	11393.5	0.97274
11293	0.99988	11234	0.93105	11261.4	1.1205	11293	0.94963	11395.7	0.96891
11294	0.99566	11234.2	0.92661	11262.6	1.11582	11294	0.94699	11397.9	0.97664
11294.9	0.99138	11234.5	0.9204	11263.8	1.13411	11295.1	0.94506	11400.1	0.97545
11296.1	0.98678	11234.8	0.91401	11264.5	1.12964	11296.1	0.94368	11402.3	0.98043
11297	0.98239	11235.1	0.90809	11265.5	1.12355	11297.1	0.94338	11404.5	0.98213
11298	0.9783	11235.4	0.90314	11266.5	1.12298	11298.2	0.94289	11406.7	0.98291
11299.1	0.97448	11235.7	0.8988	11267.4	1.09085	11299.1	0.94348	11408.9	0.98706
11300	0.97089	11236	0.89568	11268.5	1.11994	11300.1	0.94469	11411.1	0.99248
11301	0.96772	11236.3	0.89335	11269.5	1.10547	11301.1	0.94574	11413.3	0.98985
11302	0.9648	11236.6	0.89148	11270.5	1.12686	11302.1	0.94764	11415.2	0.99422
11303	0.96225	11236.9	0.8898	11271.5	1.10197	11303.1	0.9495	11417.4	0.99826
11303.9	0.96014	11237.2	0.88843	11272.5	1.07883	11304.1	0.95184	11419.6	0.99782
11304.9	0.9585	11237.5	0.88753	11273.6	1.04871	11305	0.95399	11421.8	0.99836
11305.9	0.95781	11237.8	0.88725	11274.7	1.06362	11306	0.9566	11423.7	0.99742
11307	0.95819	11238.1	0.88776	11275.5	1.04438	11307	0.95917	11425.9	0.99837
11308	0.95947	11238.5	0.8885	11276.5	1.01732	11308.1	0.96176	11428.8	0.99583
11308.9	0.96191	11238.8	0.88927	11277.5	0.99831	11309	0.96448	11431.9	0.99687
11309.9	0.96524	11239.1	0.89013	11278.5	0.99388	11309.9	0.96649	11435.1	0.99392
11310.9	0.96926	11239.4	0.8911	11279.5	0.99201	11310.9	0.96924	11438.2	0.99593
11311.9	0.97384	11239.6	0.89238	11280.6	0.97204	11312	0.97159	11441.7	0.99359
11312.8	0.9786	11239.9	0.89426	11281.5	0.96614	11312.9	0.97415	11444.6	0.99002
11313.8	0.98323	11240.2	0.89662	11282.5	0.98508	11313.9	0.97618	11448	0.97841
11314.8	0.9875	11240.5	0.89963	11283.4	0.9722	11314.8	0.97841	11451.2	0.98028
11315.7	0.99143	11240.8	0.90304	11284.6	0.98061	11315.7	0.98018	11454.4	0.97156
11316.6	0.99465	11241.1	0.90626	11285.7	0.94866	11316.7	0.98279	11457.5	0.96804
11317.6	0.99779	11241.4	0.90956	11286.5	0.96181	11317.7	0.98482	11460.7	0.96557
11318.7	1.00034	11241.8	0.9128	11287.6	0.95512	11318.7	0.98744	11463.9	0.96728
11319.6	1.00232	11242	0.9154	11288.5	0.94492	11319.8	0.98953	11467.1	0.9646
11320.6	1.0039	11242.3	0.91865	11289.5	0.93952	11320.7	0.99177	11470.2	0.95819
11321.6	1.00507	11242.6	0.92186	11290.5	0.95215	11321.7	0.99435	11473.4	0.96245
11322.6	1.00606	11242.9	0.92594	11291.6	0.94136	11322.7	0.99685	11476.6	0.96214
11323.7	1.007	11243.2	0.93028	11292.5	0.96749	11323.8	0.99923	11479.8	0.96272
11324.7	1.00754	11243.5	0.93459	11293.5	0.94931	11324.8	1.002	11482.7	0.9613
11325.6	1.00784	11243.8	0.93737	11294.4	0.94189	11325.7	1.00421	11485.8	0.95528
11326.6	1.00794	11244.2	0.93971	11295.5	0.93764	11326.7	1.00649	11489	0.95334
11327.6	1.00777	11244.5	0.94184	11296.7	0.95482	11327.7	1.0092	11492.2	0.95698
11328.7	1.00744	11244.8	0.94392	11297.6	0.94162	11328.7	1.01183	11495.4	0.95608
11329.7	1.00674	11245	0.94604	11298.6	0.94031	11329.9	1.01471	11498.6	0.95144
11330.7	1.00587	11245.3	0.94859	11299.5	0.94306	11330.8	1.0173	11501.8	0.95102
11331.7	1.00488	11245.6	0.95171	11301.5	0.9559	11331.8	1.02041	11505	0.95561
11332.7	1.00391	11245.9	0.9552	11302.5	0.94056	11332.8	1.02332	11508.2	0.95305
11333.8	1.00348	11246.2	0.95842	11303.5	0.96179	11333.8	1.02673	11511.4	0.94951
11334.8	1.00343	11246.5	0.96162	11304.5	0.94889	11334.9	1.02993	11514.9	0.95228
11335.8	1.00397	11246.8	0.96474	11305.4	0.94517	11335.9	1.03352	11518.1	0.94947
11336.7	1.00511	11247.1	0.96704	11306.6	0.95726	11336.8	1.03608	11521.3	0.9531
11337.7	1.00702	11247.4	0.96929	11307.7	0.95168	11337.8	1.03952	11524.5	0.94781
11338.7	1.00968	11247.7	0.97135	11308.7	0.95411	11338.8	1.04228	11527.7	0.94435
11339.9	1.01256	11248	0.97374	11309.6	0.96365	11339.9	1.04466	11530.6	0.95027
11340.8	1.01558	11248.3	0.97603	11310.5	0.95675	11341	1.0473	11533.9	0.94725
11341.9	1.01865	11248.6	0.97868	11311.5	0.95585	11342	1.04913	11537.1	0.94724
11342.8	1.02155	11248.9	0.98135	11312.5	0.99202	11343	1.05074	11540.3	0.9427
11343.8	1.02402	11249.3	0.98324	11313.5	0.97932	11344	1.05195	11543.2	0.94716
11344.9	1.02625	11249.6	0.98458	11314.6	0.9911	11345	1.05233	11546.4	0.94552
11345.9	1.0278	11249.9	0.98567	11315.5	0.9875	11346.1	1.053	11549.6	0.94624
11347	1.0287	11250.2	0.98692	11316.4	0.99172	11347.2	1.05338	11552.8	0.94813
11348	1.02911	11250.5	0.98812	11317.6	1.01156	11348.1	1.05263	11556.1	0.94789
11348.9	1.02866	11250.8	0.98942	11318.6	1.01665	11349.1	1.05201	11559.3	0.94456
11349.9	1.02752	11251	0.99083	11319.6	1.02343	11350	1.05066	11562.5	0.94631
11351	1.02572	11251.3	0.99271	11320.6	1.00456	11351.1	1.04888	11565.8	0.94726
11352	1.02309	11251.6	0.99428	11321.5	1.01852	11352.2	1.04712	11569.3	0.94268
11353	1.01986	11251.9	0.99581	11322.5	1.03465	11353.1	1.04438	11572.6	0.93926
11354	1.01579	11252.2	0.99752	11323.5	1.03335	11354.1	1.04264	11575.8	0.94107
11355	1.01121	11252.5	0.99897	11324.5	1.03041	11355.2	1.04036	11579	0.93756
11356	1.00614	11252.8	1.00014	11325.5	1.03197	11356.1	1.03768	11582.3	0.9368
11357.1	1.00083	11253.1	1.00121	11326.5	1.04299	11357.3	1.03376	11585.5	0.93335
11358	0.99481	11254.1	1.00602	11327.4	1.0422	11358.1	1.03011	11588.8	0.92985
11359	0.98896	11255.2	1.01049	11328.5	1.03607	11359.1	1.02593	11591.7	0.93184
11359.9	0.98346	11256.4	1.01505	11329.6	1.03948	11360.1	1.02351	11594.9	0.92468
11361	0.97871	11257.1	1.01984	11330.7	1.04349	11361	1.02097	11598.2	0.9237
11361.9	0.97459	11258.2	1.02783	11331.5	1.0301	11362	1.0186	11601.1	0.92153
11362.9	0.97118	11259.1	1.03533	11332.5	1.0456	11363.1	1.01546	11604.4	0.92153
11363.9	0.96854	11260.2	1.04624	11334.5	1.04843	11364.1	1.01305	11607.6	0.91952
11364.9	0.96681	11261.5	1.05488	11335.5	1.05101	11365.1	1.0104	11610.9	0.91966
11366.8	0.96548	11262.1	1.06064	11336.5	1.03788	11367	1.00565	11614.1	0.91419
11368.9	0.96682	11263.1	1.07104	11337.5	1.05025	11369	1.0021	11617.4	0.91197
11370.7	0.97021	11264.1	1.07853	11338.4	1.03244	11370.8	0.99806	11621	0.91403
11372.6	0.97488	11265.1	1.08466	11339.5	1.03334	11372.8	0.99557	11623.9	0.91154
11374.7	0.97997	11266.2	1.0878	11340.6	1.0195	11374.7	0.99344	11627.5	0.90935
11376.7	0.98575	11267.4	1.088	11341.7	1.01461	11376.8	0.99099	11630.8	0.90471
11378.6	0.9907	11268.1	1.08609	11342.5	1.04672	11378.8	0.98867	11634	0.90984
11380.7	0.99502	11269.1	1.07979	11343.5	1.03527	11380.8	0.98594	11637.3	0.90315
11382.6	0.99866	11270.1	1.0716	11344.5	1.02029	11382.7	0.98326	11640.6	0.90602
11384.7	1.0018	11271.1	1.05856	11345.5	1.0088	11384.7	0.98197	11644.9	0.90902
11386.7	1.00503	11272.5	1.04697	11346.6	1.02628	11386.9	0.9801	11648.8	0.90541
11388.8	1.00808	11273.1	1.03885	11347.5	1.00804	11388.8	0.97838	11653.1	0.90206
11390.6	1.01043	11274.1	1.02213	11348.5	1.01001	11390.9	0.9783	11657.3	0.90437
11392.8	1.01193	11275.2	1.00853	11349.4	1.01067	11393	0.97893	11661.3	0.90606
11394.8	1.01219	11276.1	0.99446	11350.4	1.00088	11394.8	0.98073	11665.5	0.90099
11396.7	1.01139	11277.2	0.98185	11351.6	0.99966	11397	0.98229	11669.8	0.90089
11398.8	1.00992	11278.4	0.97318	11352.7	1.00202	11399	0.98501	11674.1	0.9017
11400.9	1.00853	11279.1	0.96529	11353.6	0.99621	11401.1	0.9885	11678.4	0.89947
11402.9	1.0083	11280.2	0.9556	11354.5	1.00468	11403.1	0.99272	11682.3	0.90107
11404.9	1.00981	11281.1	0.94932	11355.5	1.00167	11405	0.9964	11687	0.89629
11407	1.01314	11282.1	0.94259	11356.5	0.99651	11407.1	1.00009	11691.3	0.8937
11409	1.01791	11283.4	0.93868	11357.5	0.99236	11409.2	1.00384	11695.2	0.89016
11411	1.02351	11284.1	0.93637	11358.6	0.9892	11411.2	1.0078	11699.9	0.88979
11413.1	1.02881	11285.1	0.93265	11359.5	0.97701	11413.2	1.01045	11703.8	0.89241
11414.9	1.03202	11286.2	0.93038	11361.5	0.99287	11415.1	1.01219	11708.1	0.88913
11416.8	1.03223	11287.1	0.92833	11362.6	0.98273	11417	1.01377	11712.1	0.88793
11418.9	1.02919	11288.2	0.92687	11363.7	0.98733	11419.1	1.01493	11716.4	0.88553
11420.9	1.02316	11289.4	0.9263	11365.8	0.98321	11421	1.01522	11720.4	0.88218
11422.8	1.0153	11290.1	0.92564	11367.4	0.98416	11422.9	1.01434	11724.7	0.88236
11424.9	1.00733	11291.1	0.92499	11369.6	0.98209	11425	1.01365	11729	0.88108
11426.7	1.00011	11292.1	0.92466	11371.5	0.97918	11426.8	1.01247	11733.4	0.8769
11428.5	0.99447	11293.1	0.92459	11373.6	0.98729	11428.7	1.01163	11737.7	0.87828
11430.6	0.99049	11294.4	0.92482	11376	0.98912	11430.6	1.01108	11742	0.8751
11432.6	0.98771	11295.1	0.92495	11379.5	0.98082	11432.7	1.00945	11746.4	0.8706
11434.6	0.9857	11296.1	0.92531	11381.6	0.98241	11434.7	1.00902	11750.7	0.87489
11436.6	0.98424	11297.2	0.92588	11383.4	0.9943	11436.8	1.00968	11754.7	0.87292
11438.5	0.98332	11298.1	0.92641	11385.7	0.98783	11438.6	1.01056	11759.4	0.86253
11440.6	0.98306	11299.2	0.92805	11388	0.9966	11440.7	1.01094	11763.4	0.8579
11442.6	0.98317	11300.4	0.92959	11389.4	0.99143	11442.8	1.01167	11767.8	0.86197
11444.7	0.98345	11301.1	0.9303	11391.5	0.99746	11444.9	1.01291	11771.8	0.8616
11446.7	0.98375	11302.1	0.93237	11393.5	0.99716	11446.8	1.01327	11776.1	0.85561
11448.6	0.98383	11303.1	0.93467	11395.4	1.00623	11448.8	1.01186	11780.2	0.85971
11450.6	0.98357	11304.1	0.93767	11398	1.0108	11450.9	1.01144	11784.5	0.86049
11452.8	0.98329	11305.3	0.94079	11399.5	1.00916	11452.8	1.01136	11788.9	0.85597
11454.9	0.98363	11306.1	0.94298	11401.5	1.00787	11455	1.01003	11793.2	0.85183
11456.8	0.98425	11307.1	0.94721	11403.6	1.00858	11456.9	1.00929	11797.6	0.85132
11459	0.98626	11308.1	0.95203	11405.5	1.02139	11459	1.00831	11802	0.85081
11460.9	0.98894	11309.1	0.95685	11407.6	1.02547	11461	1.00927	11806.4	0.85165
11462.9	0.99351	11310.2	0.96332	11410.1	1.00737	11463	1.00953	11810.8	0.84432
11464.8	0.99823	11311.4	0.96821	11411.4	1.02182	11465.1	1.01043	11815.1	0.84736
11467	1.0041	11312.1	0.97243	11413.5	1.00907	11467.1	1.01096	11819.5	0.8445
11468.9	1.00958	11313.1	0.98016	11415.6	1.01153	11469.1	1.01284	11823.9	0.83861
11471.1	1.0155	11314.1	0.98661	11417.4	1.01681	11471.1	1.01293	11828	0.84331
11472.9	1.02026	11315.1	0.99444	11422	1.01699	11473	1.01279	11832.4	0.84132
11474.9	1.02452	11316.3	1.00112	11423.4	1.01045	11475.1	1.01174	11836.5	0.84226
11476.9	1.02736	11317.2	1.00728	11425.5	1.00994	11477	1.01097	11840.9	0.84171
11478.7	1.02928	11318.1	1.0143	11427.5	1.00149	11478.9	1.00853	11844.9	0.83621
11480.8	1.03014	11319.2	1.02199	11429.4	1.01466	11480.9	1.0048	11849.3	0.83638
11482.8	1.02964	11320.1	1.02815	11431.9	1.00092	11482.9	1.00205	11853.8	0.83571
11484.5	1.02844	11321.2	1.03496	11435.5	1.01212	11484.7	0.99886	11859.2	0.83322
11486.6	1.02678	11322.5	1.03944	11437.6	1.00203	11486.7	0.99443	11864.6	0.83282
11488.6	1.02397	11323.1	1.04221	11441.6	1.01075	11488.8	0.99124	11870.1	0.8292
11490.6	1.02034	11324.1	1.04578	11444.1	1.01031	11490.7	0.98794	11875.5	0.82425
11492.6	1.0154	11325.2	1.04756	11445.4	0.99714	11492.6	0.98612	11881	0.82877
11494.6	1.00986	11326.1	1.04802	11447.5	0.99636	11494.7	0.98372	11886.5	0.82668
11496.5	1.00385	11327.2	1.04715	11451.4	0.99556	11496.7	0.98324	11891.6	0.82361
11498.6	0.99814	11328.4	1.0453	11453.7	0.99786	11498.6	0.98308	11897.1	0.82179
11500.6	0.99309	11329.1	1.04271	11456.9	0.99961	11500.7	0.98354	11902.2	0.82042
11502.7	0.98932	11330.2	1.03762	11459.5	0.99204	11502.7	0.98389	11907.7	0.82022
11504.7	0.98683	11331.1	1.03236	11462.5	0.9932	11504.9	0.9843	11912.8	0.81619
11506.7	0.98521	11332.1	1.02486	11465.7	0.99472	11506.8	0.98582	11918.3	0.81788
11508.7	0.98488	11333.4	1.01868	11468.6	0.99796	11508.7	0.98728	11923.8	0.81355
11510.7	0.98537	11334.1	1.0146	11474.5	0.99559	11510.9	0.98812	11929.3	0.81222
11512.8	0.98661	11335.1	1.00613	11477.9	0.99422	11512.8	0.98934	11934.8	0.81342
11514.8	0.98855	11336.1	0.9991	11480.5	1.0017	11515	0.99046	11940.4	0.80259
11517.6	0.99131	11337.1	0.99166	11483.6	0.99265	11517.6	0.99422	11945.9	0.80569
11520.5	0.99353	11338.2	0.98548	11486.4	0.99973	11520.9	0.99622	11951.1	0.79936
11523.7	0.99326	11339.4	0.97956	11490.2	1.00156	11523.9	0.99808	11956.6	0.79813
11526.6	0.99042	11340.1	0.97575	11492.4	1.00065	11526.8	0.99983	11961.8	0.79145
11529.7	0.98753	11341.1	0.97012	11495.6	0.99948	11529.8	1.00185
11532.4	0.98609	11342.2	0.96546	11507.5	0.99402	11532.7	1.00362
11535.5	0.98662	11343.1	0.96064	11510.7	1.00345	11535.7	1.00526
11538.4	0.9889	11344.4	0.95889	11514	1.00003	11538.6	1.00634
11541.3	0.99268	11345.1	0.95672	11519.5	1.00458	11541.5	1.00696
11544.2	0.99697	11346.1	0.95301	11522.8	0.99333	11544.2	1.00734
11547.2	1.00164	11347.2	0.95068	11525.8	0.99171	11547.3	1.00756
11550.2	1.00638	11348.1	0.9487	11528.5	0.99889	11550.3	1.00786
11553.3	1.01178	11349.2	0.94679	11534.7	0.99503	11553.3	1.00745
11556.1	1.01676	11350.4	0.94576	11537.6	0.99071	11556.3	1.00696
11559.1	1.02071	11351.1	0.94501	11543.5	0.99533	11559.3	1.00634
11562.2	1.02274	11352.1	0.94324	11549.5	1.00223	11562.4	1.0056
11565.3	1.02266	11353.1	0.94296	11552.6	0.99357	11565.5	1.00426
11568.4	1.02025	11354.1	0.94242	11555.4	0.99665	11568.4	1.00345
11571.4	1.01535	11355.2	0.94229	11559.1	0.9981	11571.5	1.00243
11574.5	1.00852	11356.3	0.94183	11564.6	1.00485	11574.7	1.00233
11577.5	1.00121	11357.1	0.94138	11567.4	0.99785	11577.5	1.00295
11580.5	0.99466	11358.1	0.94032	11571.2	0.99423	11580.7	1.00422
11583.6	0.98986	11359.1	0.93654	11573.4	1.00958	11583.6	1.0053
11586.5	0.98708	11360.1	0.94321	11576.6	1.00026	11586.7	1.00667
11589.5	0.98611	11361.5	0.95938	11579.5	1.00842	11589.5	1.00753
11592.6	0.98663	11362.1	0.94358	11585.4	0.99905	11592.6	1.00797
11595.3	0.98844	11363.1	0.94285	11588.5	0.99179	11595.5	1.00804
11598.3	0.991	11365.1	0.94397	11591.6	1.01102	11598.4	1.00746
11601.2	0.99311	11367.4	0.945	11595.1	1.01343	11601.2	1.00648
11604.3	0.99483	11369.1	0.94726	11597.4	1.01338	11604.3	1.00473
11607.2	0.99623	11371.1	0.94848	11600.6	1.00895	11607.2	1.003
11610.1	0.99773	11373.5	0.95104	11603.8	1.00493	11610.3	1.00075
11613	0.99842	11375.2	0.95366	11607	1.00924	11613.1	0.99819
11616.1	0.99733	11377.2	0.95675	11609.4	0.99807	11616.2	0.9966
11619	0.99459	11379.4	0.96133	11612.5	0.9987	11619.4	0.99548
11622.3	0.99144	11381.2	0.96543	11615.8	1.00029	11622.2	0.99477
11625.3	0.98939	11383.3	0.9709	11618.9	0.99309	11625.3	0.99421
11628.3	0.98958	11385.2	0.97532	11621.4	0.99411	11628.4	0.9944
11631.4	0.99221	11387.1	0.98049	11624.5	1.00733	11631.5	0.99435
11634.5	0.99598	11389.2	0.9858	11627.8	0.98802	11634.5	0.99466
11637.5	0.99989	11391.1	0.99019	11630.8	1.00412	11637.5	0.99485
11640.6	1.00309	11393.1	0.99417	11636.5	1.00328	11640.6	0.99471
11643.5	1.00544	11395.3	0.99738	11639.7	1.00185	11643.6	0.99477
11646.5	1.00706	11397.1	0.99933	11642.7	0.99692	11646.6	0.99441
11649.5	1.00809	11399.1	1.00051	11645.5	1.00077	11649.5	0.99448
11652.4	1.00923	11401.5	1.0006	11648.5	0.99961	11652.5	0.99459
11655.2	1.01073	11403.1	0.99953	11651.7	0.99449	11655.3	0.99461
11658.2	1.01296	11405.1	0.99899	11654.6	0.99614	11658.3	0.99507
11661.1	1.01482	11407.5	0.99517	11657.6	0.99641	11661.2	0.99543
11664	1.01594	11409.2	0.99227	11660.5	0.99855	11664.2	0.99623
11667.1	1.01578	11411.2	0.98846	11663.6	1.00435	11667.1	0.99682
11670.1	1.01413	11413.3	0.98531	11667.5	1.01014	11670.2	0.99788
11673	1.01089	11415.2	0.98167	11671.5	0.98815	11673.1	0.99817
11676.1	1.0064	11417.4	0.97765	11675.7	1.00697	11676.2	0.99903
11679.1	1.00095	11419.2	0.97458	11679.5	1.00859	11679.2	0.99921
11682.1	0.99449	11421.1	0.9707	11683.5	0.99349	11682.2	0.9996
11685.1	0.98816	11423.3	0.96968	11687.8	0.99449	11685.2	0.99929
11688.2	0.98297	11425.1	0.96473	11691.5	0.99269	11688.4	0.99953
11691.3	0.98019	11427.1	0.96186	11695.5	0.99926	11691.5	0.99925
11694.3	0.97962	11429.3	0.95915	11699.7	1.00655	11694.4	0.9991
11697.3	0.9805	11431.1	0.95644	11703.5	0.99453	11697.4	0.99862
11700.4	0.98209	11433.1	0.95384	11707.5	0.9907	11700.5	0.99872
11703.3	0.98423	11435.5	0.95171	11711.7	0.99305	11703.5	0.9979
11706.2	0.98611	11437.1	0.94967	11715.5	1.00107	11706.5	0.99845
11709.3	0.98845	11439.1	0.94727	11719.5	0.99871	11709.4	0.99838
11712.2	0.99036	11441.5	0.94571	11723.7	1.01286	11712.3	0.99838
11715	0.99257	11443.2	0.94431	11727.5	0.99445	11715.2	0.99891
11718	0.99435	11445.2	0.94292	11731.5	0.99059	11718.1	0.99922
11720.8	0.99586	11447.4	0.94202	11735.6	1.00082	11720.9	0.99976
11723.8	0.99748	11449.2	0.94146	11739.5	0.99579	11724.1	1.00048
11726.8	0.99925	11451.3	0.94104	11743.5	0.99945	11726.9	1.00107
11729.9	1.00123	11453.2	0.94115	11747.6	0.99426	11730	1.00145
11732.8	1.00303	11455.2	0.94161	11751.5	1.00906	11733	1.00223
11735.9	1.00456	11457.3	0.94248	11755.5	1.00226	11736	1.00239
11738.9	1.00565	11459.1	0.9435	11759.6	0.99794	11739	1.00229
11741.9	1.00646	11461.1	0.94489	11763.5	1.00056	11742.1	1.00209
11744.9	1.00722	11463.2	0.94668	11767.5	1.00388	11745.1	1.00198
11748.1	1.00825	11466.2	0.94984	11771.6	0.99268	11748.2	1.00125
11751	1.00954	11469.2	0.95347	11775.5	0.98995	11751.3	1.00041
11754.2	1.01068	11472.2	0.95724	11779.5	0.98535	11754.2	0.99927
11757.2	1.01144	11475.2	0.96072	11783.7	0.997	11757.3	0.99837
11760.2	1.01104	11478.1	0.96404	11787.5	0.99844	11760.3	0.99699
11763.2	1.00968	11481.2	0.96654	11791.5	1.0012	11763.3	0.99652
11766.1	1.00758	11484.1	0.96824	11795.8	0.99738	11766.2	0.99543
11769	1.00555	11487.3	0.96913	11799.5	1.01452	11769.2	0.99519
11771.9	1.00333	11490	0.96886	11803.5	0.99315	11772	0.9954
11774.9	1.00146	11493.3	0.96814	11807.7	1.00462	11774.9	0.99512
11777.9	0.99961	11496.1	0.96647	11811.5	0.99755	11777.9	0.99571
11780.6	0.99817	11499.3	0.96456	11815.5	1.00472	11780.9	0.9962
11783.7	0.99724	11502.1	0.96205	11819.8	0.99732	11783.8	0.99669
11786.5	0.99674	11505.3	0.95963	11823.5	0.99047	11786.8	0.997
11789.7	0.99617	11508.1	0.95698	11827.6	0.99286	11789.8	0.99743
11792.6	0.99527	11511.3	0.95462	11831.8	1.00515	11792.9	0.99732
11795.7	0.99358	11514.3	0.95217	11835.5	0.99661	11795.9	0.99782
11798.7	0.99193	11517.2	0.94998	11839.6	1.00623	11798.9	0.99729
11801.8	0.99022	11520.3	0.9478	11843.8	1.01524	11802	0.99719
11804.8	0.98877	11523.2	0.94587	11847.6	0.99632	11805	0.99698
11807.9	0.98774	11526.3	0.94403	11851.6	0.99474	11808.1	0.99713
11810.9	0.9872	11529.2	0.94228	11855.9	1.01325	11811.1	0.99739
11813.9	0.98725	11532.3	0.94086	11859.6	0.99806	11814.1	0.99766
11818.4	0.98892	11535.2	0.93937	11863.6	0.99697	11818.5	0.997
11822.4	0.98989	11538.2	0.93776	11868.8	0.9985	11822.5	0.99897
11826.2	0.99079	11541.2	0.93614	11873.5	0.99587	11826.5	1.00021
11830.3	0.99186	11544.2	0.93502	11878.5	0.99891	11830.4	1.00076
11834.3	0.99339	11547.2	0.93388	11884.1	0.99514	11834.4	1.00162
11838.1	0.9955	11550.3	0.93305	11888.6	0.99293	11838.3	1.00202
11842	0.99839	11553.2	0.93227	11893.8	0.99913	11842.1	1.00171
11845.9	1.00116	11556.3	0.93169	11898.6	1.01021	11846.1	1.00116
11850	1.00355	11559.1	0.93141	11903.6	0.99616	11850	1.00048
11854	1.00553	11562.3	0.93172	11909	1.00153	11854.2	0.99957
11858.1	1.00763	11565.1	0.93235	11913.5	1.01084	11858.3	0.99867
11862.3	1.00976	11568.3	0.93324	11918.7	1.00285	11862.4	0.99817
11866.2	1.01102	11571.1	0.93347	11923.6	1.00435	11866.4	0.99813
11870.4	1.01179	11574.3	0.93426	11928.7	0.98676	11870.4	0.99842
11874.4	1.01178	11577.1	0.93528	11933.9	1.00628	11874.7	0.99919
11878.4	1.01163	11580.3	0.93652	11938.5	1.01456	11878.5	1.00034
11882.4	1.01055	11583.1	0.9375	11943.8	1.00809	11882.6	1.0016
11886.5	1.00833	11586.3	0.93856	11948.6	1.0011	11886.7	1.00308
11890.4	1.00499	11589.1	0.93925	11953.7	0.99036	11890.5	1.00382
11894.3	1.00187	11592.3	0.93998	11958.8	0.99611	11894.5	1.00514
11898.2	0.99971	11595.1	0.94036	11963.5	0.99859	11898.4	1.00621
11902	0.99873	11598.3	0.94039	11968.8	0.99375	11902.2	1.00711
11906.1	0.99895	11601.1	0.94014	11973.6	0.99956	11906.2	1.00752
11910.1	0.99956	11604.3	0.93985	11978.8	0.99781	11910.2	1.00781
11914	0.99981	11607.1	0.9391	11983.8	0.99265	11914.1	1.00796
11917.8	1.00007	11610.3	0.93805	11988.5	1.01088	11918.3	1.00781
11922.2	1.00044	11613.3	0.93666	11993.9	1.0038	11922.4	1.00703
11926.2	1.00005	11616.2	0.93556	11998.6	0.99569	11926.4	1.00688
11930.3	0.99865	11619.3	0.93388	12003.8	1.00796	11930.5	1.00685
11934.5	0.99613	11622.2	0.93259	12008.8	1.01076	11934.6	1.00647
11938.3	0.99271	11625.3	0.93077	12013.5	1.0162	11938.6	1.00609
11942.6	0.99014	11628.2	0.92921			11942.6	1.00553
11946.5	0.98917	11631.3	0.92729			11946.7	1.00552
11950.5	0.9896	11634.2	0.9257			11950.6	1.00519
11954.4	0.99062	11637.3	0.9239			11954.6	1.00525
11958.3	0.99196	11640.2	0.92236			11958.5	1.00517
11962.2	0.99431	11643.3	0.92073			11962.4	1.00532
11966.2	0.99754	11646.2	0.9194			11966.3	1.00544
11970.1	1.00126	11649.3	0.9181			11970.1	1.00531
11974.2	1.00513	11652.2	0.91682			11974.3	1.00538
11978.1	1.0088	11655.3	0.91571			11978.4	1.00566
11982.4	1.0125	11658.2	0.91479			11982.4	1.00618
11986.3	1.01542	11661.3	0.91397			11986.5	1.00728
11990.3	1.01737	11664.2	0.91336			11990.6	1.00862
11994.5	1.01862	11668.2	0.91249			11994.6	1.00986
11998.3	1.01906	11672.1	0.91165			11998.7	1.01144
12002.5	1.01909	11676.3	0.91131			12002.8	1.01332
12006.6	1.01791	11680.2	0.91115			12006.7	1.01472
12010.6	1.01537	11684.2	0.91074			12010.8	1.01607
12014.5	1.01208	11688.3	0.91058			12014.7	1.01698
		11692.1	0.91052
		11696.3	0.91037
		11700.2	0.90991
		11704.2	0.90987
		11708.3	0.90949
		11712.2	0.90911
		11716.2	0.90867
		11720.3	0.908
		11724.2	0.90754
		11728.2	0.90694
		11732.3	0.90594
		11736.2	0.90528
		11740.2	0.90453
		11744.3	0.90336
		11748.2	0.90246
		11752.2	0.90142
		11756.3	0.89988
		11760.2	0.89867
		11764.2	0.89737
		11768.2	0.89565
		11772.2	0.8942
		11776.2	0.89284
		11780.2	0.89105
		11784.3	0.8896
		11788.2	0.88835
		11792.1	0.88683
		11796.3	0.88576
		11800.2	0.88493
		11804	0.88373
		11808.3	0.883
		11812.2	0.88362
		11816	0.88183
		11820.2	0.8814
		11824.3	0.88052
		11828.1	0.88067
		11832.2	0.88041
		11836.2	0.88022
		11840.1	0.8798
		11844.2	0.87942
		11848.3	0.87897
		11852.1	0.87839
		11856.2	0.87776
		11860.4	0.87689
		11864.2	0.87624
		11869.2	0.87504
		11874.2	0.8739
		11879.3	0.87263
		11884.2	0.87106
		11889.2	0.86989
		11894.2	0.86853
		11899.2	0.86722
		11904.2	0.86583
		11909.3	0.86435
		11914.1	0.86302
		11919.2	0.8618
		11924.2	0.86054
		11929.3	0.85939
		11934.4	0.85793
		11939.1	0.85677
		11944.2	0.85566
		11949.1	0.85463
		11954.3	0.85349
		11959.4	0.8523
		11964.1	0.85125
		11969.2	0.8502
		11974.2	0.8492
		11979.3	0.84833
		11984.4	0.8471
		11989.1	0.8463
		11994.2	0.84542
		11999.1	0.84483
		12004.2	0.84405
		12009.2	0.84311
		12014.2	0.84246

## Sheet: Figure 2f
	Ir1/TO-CoOOH		Ir1/VO-CoOOH		IrO2		Ir powder		IrCl3
0.42	6.16333	0.35	4.59001	0.4	3.07295	0.136	-0.00835	0.36	1.51791
0.45068	6.16507	0.38068	4.5897	0.43068	3.07183	0.16668	-0.00831	0.39068	1.52063
0.48136	6.17013	0.41136	4.58871	0.46136	3.06851	0.19736	-0.00819	0.42136	1.52635
0.51204	6.17802	0.44204	4.58687	0.49204	3.06315	0.22804	-0.00797	0.45204	1.53176
0.54272	6.18798	0.47272	4.58399	0.52272	3.05607	0.25872	-0.00767	0.48272	1.53507
0.5734	6.19903	0.5034	4.57991	0.5534	3.04789	0.2894	-0.00728	0.5134	1.53546
0.60408	6.21002	0.53408	4.57467	0.58408	3.03981	0.32008	-0.0068	0.54408	1.5328
0.63476	6.21975	0.56476	4.5686	0.61476	3.03412	0.35076	-0.00621	0.57476	1.52771
0.66544	6.227	0.59544	4.56256	0.64544	3.03384	0.38144	-0.00546	0.60544	1.52193
0.69612	6.23063	0.62612	4.5581	0.67612	3.03983	0.41212	-0.00451	0.63612	1.51914
0.7268	6.22971	0.6568	4.55731	0.7068	3.04963	0.4428	-0.00331	0.6668	1.52255
0.75748	6.2237	0.68748	4.56168	0.73748	3.06047	0.47348	-0.00187	0.69748	1.52962
0.78816	6.21267	0.71816	4.57098	0.76816	3.07046	0.50416	-0.000272466	0.72816	1.53639
0.81883	6.19773	0.74884	4.58357	0.79883	3.07829	0.53484	0.00139	0.75883	1.54045
0.84951	6.18178	0.77951	4.59756	0.82951	3.08304	0.56551	0.00305	0.78951	1.54033
0.88019	6.17039	0.81019	4.61132	0.86019	3.0842	0.59619	0.00474	0.82019	1.53527
0.91087	6.17166	0.84087	4.62353	0.89087	3.08183	0.62687	0.00663	0.85087	1.5254
0.94155	6.1922	0.87155	4.63317	0.92155	3.07708	0.65755	0.00896	0.88155	1.51444
0.97223	6.23213	0.90223	4.63951	0.95223	3.07305	0.68823	0.01194	0.91223	1.52147
1.00291	6.28668	0.93291	4.64215	0.98291	3.07534	0.71891	0.01554	0.94291	1.54398
1.03359	6.3504	0.96359	4.64115	1.01359	3.08934	0.74959	0.01944	0.97359	1.57058
1.06427	6.41873	0.99427	4.63714	1.04427	3.11564	0.78027	0.023	1.00427	1.59807
1.09495	6.48789	1.02495	4.63153	1.07495	3.15128	0.81095	0.02551	1.03495	1.62421
1.12563	6.55455	1.05563	4.62668	1.10563	3.193	0.84163	0.02643	1.06563	1.64699
1.15631	6.61571	1.08631	4.62564	1.13631	3.23805	0.87231	0.0257	1.09631	1.66462
1.18699	6.66861	1.11699	4.63121	1.16699	3.28396	0.90299	0.02415	1.12699	1.67568
1.21767	6.7108	1.14767	4.64427	1.19767	3.32834	0.93367	0.02374	1.15767	1.67927
1.24835	6.74018	1.17835	4.66339	1.22835	3.36885	0.96435	0.02735	1.18835	1.67512
1.27903	6.75509	1.20903	4.68566	1.25903	3.40318	0.99503	0.03721	1.21903	1.66371
1.30971	6.75439	1.23971	4.70793	1.28971	3.42912	1.02571	0.05332	1.24971	1.64637
1.34039	6.73764	1.27039	4.7272	1.32039	3.44467	1.05639	0.07358	1.28039	1.62543
1.37107	6.70522	1.30107	4.74084	1.35107	3.44808	1.08707	0.09517	1.31107	1.60437
1.40175	6.65862	1.33175	4.74658	1.38175	3.43802	1.11775	0.11534	1.34175	1.58788
1.43243	6.60087	1.36243	4.74264	1.41243	3.41369	1.14843	0.13173	1.37243	1.58026
1.46311	6.53733	1.39311	4.72788	1.44311	3.37506	1.17911	0.14263	1.40311	1.58146
1.49379	6.47704	1.42379	4.70229	1.47379	3.32331	1.20979	0.1471	1.43379	1.58619
1.52447	6.43407	1.45447	4.66837	1.50447	3.26205	1.24047	0.14518	1.46447	1.58848
1.55515	6.4255	1.48515	4.63536	1.53515	3.20125	1.27115	0.13815	1.49515	1.58464
1.58583	6.46163	1.51583	4.62827	1.56583	3.16782	1.30183	0.12855	1.52583	1.57388
1.61651	6.53769	1.5465	4.67162	1.59651	3.1992	1.3325	0.12002	1.55651	1.55995
1.64718	6.64028	1.57718	4.75395	1.62718	3.28625	1.36318	0.11623	1.58718	1.55647
1.67786	6.7567	1.60786	4.85825	1.65786	3.39964	1.39386	0.11909	1.61786	1.57852
1.70854	6.87763	1.63854	4.97586	1.68854	3.52423	1.42454	0.12731	1.64854	1.61872
1.73922	6.99644	1.66922	5.10161	1.71922	3.65235	1.45522	0.13716	1.67922	1.66589
1.7699	7.10834	1.6999	5.23135	1.7499	3.77877	1.4859	0.14439	1.7099	1.71316
1.80058	7.20978	1.73058	5.36117	1.78058	3.89925	1.51658	0.14581	1.74058	1.75535
1.83126	7.29821	1.76126	5.48729	1.81126	4.01004	1.54726	0.14018	1.77126	1.78806
1.86194	7.37192	1.79194	5.60601	1.84194	4.10783	1.57794	0.12887	1.80194	1.80767
1.89262	7.43004	1.82262	5.71378	1.87262	4.18977	1.60862	0.11657	1.83262	1.81187
1.9233	7.4724	1.8533	5.80736	1.9033	4.25351	1.6393	0.11116	1.8633	1.80061
1.95398	7.49959	1.88398	5.88383	1.93398	4.29727	1.66998	0.12011	1.89398	1.77796
1.98466	7.51279	1.91466	5.94079	1.96466	4.3199	1.70066	0.14396	1.92466	1.75596
2.01534	7.51375	1.94534	5.9764	1.99534	4.32088	1.73134	0.17581	1.95534	1.75801
2.04602	7.50462	1.97602	5.98944	2.02602	4.30037	1.76202	0.20667	1.98602	1.80716
2.0767	7.48776	2.0067	5.97941	2.0567	4.25918	1.7927	0.22882	2.0167	1.90372
2.10738	7.46554	2.03738	5.9465	2.08738	4.19877	1.82338	0.23671	2.04738	2.03299
2.13806	7.44011	2.06806	5.89163	2.11806	4.12117	1.85406	0.22732	2.07806	2.18106
2.16874	7.41315	2.09874	5.81643	2.14874	4.02889	1.88474	0.20123	2.10874	2.3372
2.19942	7.3857	2.12942	5.72315	2.17942	3.92491	1.91542	0.16513	2.13942	2.49259
2.2301	7.35805	2.1601	5.61464	2.2101	3.81251	1.9461	0.13777	2.1701	2.63945
2.26078	7.32973	2.19078	5.49424	2.24078	3.6952	1.97678	0.15021	2.20078	2.77089
2.29146	7.29963	2.22146	5.36566	2.27146	3.5767	2.00746	0.21311	2.23146	2.88097
2.32214	7.26619	2.25214	5.23293	2.30214	3.46082	2.03814	0.30554	2.26214	2.96485
2.35282	7.22768	2.28282	5.10033	2.33282	3.35169	2.06882	0.40596	2.29282	3.01898
2.3835	7.18241	2.3135	4.97238	2.3635	3.25421	2.0995	0.49955	2.3235	3.04124
2.41418	7.12897	2.34418	4.85413	2.39417	3.17581	2.13017	0.57522	2.35418	3.03099
2.44485	7.0664	2.37485	4.75204	2.42485	3.12951	2.16085	0.6243	2.38485	2.98909
2.47553	6.99425	2.40553	4.67634	2.45553	3.12597	2.19153	0.6404	2.41553	2.91783
2.50621	6.91269	2.43621	4.64193	2.48621	3.14868	2.22221	0.61972	2.44621	2.82074
2.53689	6.82246	2.46689	4.64941	2.51689	3.1742	2.25289	0.56163	2.47689	2.70242
2.56757	6.72486	2.49757	4.67331	2.54757	3.19192	2.28357	0.46968	2.50757	2.56826
2.59825	6.62167	2.52825	4.69317	2.57825	3.19854	2.31425	0.35459	2.53825	2.42411
2.62893	6.51515	2.55893	4.70087	2.60893	3.19358	2.34493	0.24561	2.56893	2.27605
2.65961	6.40793	2.58961	4.694	2.63961	3.17788	2.37561	0.21745	2.59961	2.13005
2.69029	6.30318	2.62029	4.67267	2.67029	3.15303	2.40629	0.32188	2.63029	1.99183
2.72097	6.20526	2.65097	4.63826	2.70097	3.12126	2.43697	0.49546	2.66097	1.86672
2.75165	6.12315	2.68165	4.59336	2.73165	3.08585	2.46765	0.68703	2.69165	1.76003
2.78233	6.08583	2.71233	4.54405	2.76233	3.05382	2.49833	0.87444	2.72233	1.67791
2.81301	6.1176	2.74301	4.53968	2.79301	3.04662	2.52901	1.04576	2.75301	1.62833
2.84369	6.17045	2.77369	4.59648	2.82369	3.07364	2.55969	1.19362	2.78369	1.61434
2.87437	6.2182	2.80437	4.65946	2.85437	3.11074	2.59037	1.31372	2.81437	1.62083
2.90505	6.25455	2.83505	4.7208	2.88505	3.14793	2.62105	1.40426	2.84505	1.62912
2.93573	6.27764	2.86573	4.77721	2.91573	3.18234	2.65173	1.46551	2.87573	1.63111
2.96641	6.28714	2.89641	4.8262	2.94641	3.21293	2.68241	1.49927	2.90641	1.62553
2.99709	6.28359	2.92709	4.86577	2.97709	3.23945	2.71309	1.50824	2.93709	1.61391
3.02777	6.26825	2.95777	4.89444	3.00777	3.26213	2.74377	1.4954	2.96777	1.59882
3.05845	6.24309	2.98845	4.91122	3.03845	3.28158	2.77445	1.46342	2.99845	1.5831
3.08913	6.211	3.01913	4.91561	3.06913	3.29857	2.80513	1.41438	3.02913	1.56941
3.11981	6.17629	3.04981	4.90764	3.09981	3.31389	2.83581	1.34964	3.05981	1.55952
3.15049	6.14592	3.08049	4.88783	3.13049	3.32818	2.86649	1.2701	3.09049	1.55368
3.18117	6.13037	3.11117	4.85711	3.16117	3.34174	2.89717	1.17657	3.12117	1.55079
3.21184	6.13807	3.14184	4.81684	3.19184	3.35453	2.92785	1.07025	3.15184	1.54957
3.24252	6.16539	3.17252	4.76867	3.22252	3.36612	2.95852	0.95309	3.18252	1.54973
3.2732	6.20193	3.2032	4.71459	3.2532	3.37583	2.9892	0.828	3.2132	1.55191
3.30388	6.23978	3.23388	4.65689	3.28388	3.38283	3.01988	0.69892	3.24388	1.55666
3.33456	6.27434	3.26456	4.59872	3.31456	3.38631	3.05056	0.57065	3.27456	1.56353
3.36524	6.30291	3.29524	4.54843	3.34524	3.3856	3.08124	0.44866	3.30524	1.57117
3.39592	6.32393	3.32592	4.54842	3.37592	3.3803	3.11192	0.33879	3.33592	1.57802
3.4266	6.33656	3.3566	4.59378	3.4066	3.3704	3.1426	0.24707	3.3666	1.58282
3.45728	6.34063	3.38728	4.64171	3.43728	3.35631	3.17328	0.17918	3.39728	1.58503
3.48796	6.33647	3.41796	4.68493	3.46796	3.33894	3.20396	0.13818	3.42796	1.58509
3.51864	6.32496	3.44864	4.72145	3.49864	3.31975	3.23464	0.1205	3.45864	1.58469
3.54932	6.30747	3.47932	4.75033	3.52932	3.30073	3.26532	0.11603	3.48932	1.58668
3.58	6.28589	3.51	4.77118	3.56	3.2843	3.296	0.11521	3.52	1.59404
3.61068	6.26267	3.54068	4.78397	3.59068	3.27295	3.32668	0.11336	3.55068	1.60797
3.64136	6.24074	3.57136	4.789	3.62136	3.26864	3.35736	0.1097	3.58136	1.62719
3.67204	6.22336	3.60204	4.78686	3.65204	3.27204	3.38804	0.10512	3.61204	1.64907
3.70272	6.21339	3.63272	4.77839	3.68272	3.28229	3.41872	0.10039	3.64272	1.67076
3.7334	6.21228	3.6634	4.76458	3.7134	3.29729	3.4494	0.0953	3.6734	1.68972
3.76408	6.21929	3.69408	4.74657	3.74408	3.31448	3.48008	0.0888	3.70408	1.7038
3.79476	6.23187	3.72476	4.72557	3.77476	3.33145	3.51076	0.07969	3.73476	1.71131
3.82544	6.24687	3.75544	4.70278	3.80544	3.3462	3.54144	0.06752	3.76544	1.7111
3.85612	6.26147	3.78612	4.67938	3.83612	3.35731	3.57212	0.05344	3.79612	1.70251
3.8868	6.27354	3.8168	4.6564	3.8668	3.36387	3.6028	0.04093	3.8268	1.68547
3.91748	6.28165	3.84748	4.6347	3.89748	3.36548	3.63348	0.03597	3.85748	1.6604
3.94816	6.28497	3.87816	4.61489	3.92816	3.36216	3.66416	0.04362	3.88816	1.62826
3.97884	6.28317	3.90884	4.59723	3.95884	3.35435	3.69484	0.06293	3.91884	1.59044
4.00951	6.27631	3.93952	4.58165	3.98952	3.34281	3.72552	0.08885	3.94951	1.54893
4.04019	6.26481	3.97019	4.56776	4.02019	3.32857	3.75619	0.11678	3.98019	1.51164
4.07087	6.24936	4.00087	4.55499	4.05087	3.31285	3.78687	0.14374	4.01087	1.5427
4.10155	6.23087	4.03155	4.54283	4.08155	3.29692	3.81755	0.16791	4.04155	1.58474
4.13223	6.21048	4.06223	4.53119	4.11223	3.282	3.84823	0.18813	4.07223	1.6237
4.16291	6.18946	4.09291	4.52142	4.14291	3.26901	3.87891	0.20359	4.10291	1.65763
4.19359	6.16921	4.12359	4.51885	4.17359	3.25846	3.90959	0.21368	4.13359	1.68523
4.22427	6.15117	4.15427	4.52711	4.20427	3.25027	3.94027	0.21787	4.16427	1.70567
4.25495	6.13668	4.18495	4.54058	4.23495	3.24386	3.97095	0.2157	4.19495	1.7186
4.28563	6.12662	4.21563	4.55558	4.26563	3.23826	4.00163	0.20691	4.22563	1.72417
4.31631	6.12109	4.24631	4.57068	4.29631	3.23233	4.03231	0.1915	4.25631	1.72301
4.34699	6.11927	4.27699	4.58503	4.32699	3.225	4.06299	0.16984	4.28699	1.71622
4.37767	6.11973	4.30767	4.59798	4.35767	3.21536	4.09367	0.14272	4.31767	1.70534
4.40835	6.12092	4.33835	4.60899	4.38835	3.20281	4.12435	0.11131	4.34835	1.69223
4.43903	6.12156	4.36903	4.61762	4.41903	3.18703	4.15503	0.07716	4.37903	1.67898
4.46971	6.12077	4.39971	4.62354	4.44971	3.168	4.18571	0.04218	4.40971	1.66756
4.50039	6.11805	4.43039	4.62652	4.48039	3.14595	4.21639	0.00949	4.44039	1.65946
4.53107	6.1132	4.46107	4.6265	4.51107	3.12133	4.24707	-0.01233	4.47107	1.65523
4.56175	6.10626	4.49175	4.62352	4.54175	3.09476	4.27775	-0.00551	4.50175	1.65428
4.59243	6.09742	4.52243	4.61778	4.57243	3.06706	4.30843	0.02307	4.53243	1.65522
4.62311	6.087	4.55311	4.60967	4.60311	3.03936	4.33911	0.05887	4.56311	1.65639
4.65379	6.07542	4.58379	4.59976	4.63379	3.01542	4.36979	0.09801	4.59379	1.65638
4.68447	6.06313	4.61447	4.58888	4.66447	3.02195	4.40047	0.13937	4.62447	1.6542
4.71515	6.05064	4.64515	4.57824	4.69515	3.04511	4.43115	0.18195	4.65515	1.64938
4.74583	6.03861	4.67583	4.56947	4.72583	3.06727	4.46183	0.22435	4.68583	1.64185
4.77651	6.02801	4.70651	4.56455	4.75651	3.08664	4.49251	0.26474	4.71651	1.63186
4.80719	6.02076	4.73719	4.56489	4.78719	3.10258	4.52319	0.30104	4.74719	1.6199
4.83786	6.01973	4.76786	4.57031	4.81786	3.1147	4.55386	0.33124	4.77786	1.60653
4.86854	6.02453	4.79854	4.57919	4.84854	3.12281	4.58454	0.35361	4.80854	1.5924
4.89922	6.03172	4.82922	4.58959	4.87922	3.12687	4.61522	0.36695	4.83922	1.57806
4.9299	6.03929	4.8599	4.59999	4.9099	3.12699	4.6459	0.37076	4.8699	1.56398
4.96058	6.04654	4.89058	4.60934	4.94058	3.1234	4.67658	0.36537	4.90058	1.55047
4.99126	6.05325	4.92126	4.61693	4.97126	3.11645	4.70726	0.352	4.93126	1.53772
5.02194	6.05941	4.95194	4.62231	5.00194	3.10659	4.73794	0.33273	4.96194	1.5258
5.05262	6.06509	4.98262	4.62521	5.03262	3.09434	4.76862	0.3104	4.99262	1.51481
5.0833	6.07036	5.0133	4.62552	5.0633	3.08032	4.7993	0.28835	5.0233	1.5057
5.11398	6.0753	5.04398	4.62325	5.09398	3.06517	4.82998	0.26989	5.05398	1.50761
5.14466	6.07998	5.07466	4.61855	5.12466	3.04971	4.86066	0.25747	5.08466	1.51571
5.17534	6.0844	5.10534	4.61165	5.15534	3.03506	4.89134	0.25185	5.11534	1.52329
5.20602	6.08858	5.13602	4.60289	5.18602	3.02366	4.92202	0.25175	5.14602	1.52965
5.2367	6.09249	5.1667	4.5927	5.2167	3.02083	4.9527	0.25442	5.1767	1.53444
5.26738	6.09608	5.19738	4.58162	5.24738	3.02787	4.98338	0.25667	5.20738	1.53737
5.29806	6.09934	5.22806	4.57031	5.27806	3.03852	5.01406	0.25578	5.23806	1.53825
5.32874	6.10225	5.25874	4.55961	5.30874	3.04944	5.04474	0.25003	5.26874	1.53699
5.35942	6.10478	5.28942	4.5506	5.33942	3.05967	5.07542	0.23901	5.29942	1.53361
5.3901	6.10698	5.3201	4.54456	5.3701	3.06899	5.1061	0.22367	5.3301	1.5283
5.42078	6.10889	5.35078	4.54248	5.40078	3.07748	5.13678	0.20648	5.36078	1.52138
5.45146	6.11056	5.38146	4.54419	5.43146	3.08535	5.16746	0.19132	5.39146	1.51343
5.48214	6.11208	5.41214	4.54842	5.46214	3.0929	5.19814	0.18291	5.42214	1.50621
5.51282	6.1135	5.44282	4.55363	5.49282	3.10041	5.22882	0.18523	5.45282	1.50836
5.5435	6.11489	5.4735	4.55874	5.5235	3.10811	5.2595	0.19941	5.4835	1.51651
5.57418	6.11625	5.50418	4.56304	5.55418	3.11612	5.29018	0.22322	5.51418	1.52461
5.60486	6.11758	5.53486	4.56619	5.58486	3.12446	5.32086	0.25256	5.54486	1.53159
5.63553	6.11879	5.56553	4.56801	5.61553	3.13301	5.35153	0.28331	5.57553	1.53695
5.66621	6.11979	5.59621	4.56848	5.64621	3.14157	5.38221	0.31214	5.60621	1.54039
5.69689	6.12044	5.62689	4.56765	5.67689	3.14986	5.41289	0.33666	5.63689	1.54174
5.72757	6.12058	5.65757	4.56567	5.70757	3.15759	5.44357	0.35529	5.66757	1.54098
5.75825	6.12005	5.68825	4.56271	5.73825	3.16443	5.47425	0.36704	5.69825	1.53825
5.78893	6.11871	5.71893	4.55901	5.76893	3.17012	5.50493	0.37132	5.72893	1.53381
5.81961	6.11644	5.74961	4.55481	5.79961	3.17442	5.53561	0.36786	5.75961	1.52807
5.85029	6.11316	5.78029	4.55037	5.83029	3.17716	5.56629	0.35657	5.79029	1.52164
5.88097	6.10885	5.81097	4.54592	5.86097	3.17822	5.59697	0.33754	5.82097	1.51547
5.91165	6.10355	5.84165	4.5417	5.89165	3.17756	5.62765	0.31106	5.85165	1.5115
5.94233	6.09734	5.87233	4.5379	5.92233	3.17523	5.65833	0.27766	5.88233	1.51217
5.97301	6.0904	5.90301	4.53462	5.95301	3.17132	5.68901	0.23823	5.91301	1.51618
6.00369	6.08299	5.93369	4.53192	5.98369	3.16603	5.71969	0.19402	5.94369	1.52075
6.03437	6.07546	5.96437	4.52972	6.01437	3.15957	5.75037	0.1468	5.97437	1.52459
6.06505	6.06826	5.99505	4.52792	6.04505	3.15224	5.78105	0.09898	6.00505	1.52723
6.09573	6.06198	6.02573	4.52635	6.07573	3.14437	5.81173	0.05434	6.03573	1.52851
6.12641	6.05725	6.05641	4.52487	6.10641	3.13629	5.84241	0.02035	6.06641	1.52847
6.15709	6.05466	6.08709	4.52336	6.13709	3.12834	5.87309	0.01105	6.09709	1.52729
6.18777	6.0545	6.11777	4.5218	6.16777	3.12082	5.90377	0.02837	6.12777	1.52534
6.21845	6.0566	6.14845	4.52023	6.19845	3.11397	5.93445	0.05507	6.15845	1.52311
6.24913	6.06042	6.17913	4.51879	6.22913	3.10794	5.96513	0.08115	6.18913	1.52124
6.27981	6.06527	6.20981	4.51771	6.25981	3.10274	5.99581	0.10351	6.21981	1.52039
6.31049	6.07051	6.24049	4.51727	6.29049	3.09827	6.02649	0.1215	6.25049	1.5209
6.34117	6.07565	6.27117	4.51769	6.32117	3.09436	6.05717	0.13533	6.28117	1.52261
6.37185	6.08032	6.30185	4.51905	6.35185	3.09073	6.08785	0.14543	6.31185	1.52496
6.40253	6.08425	6.33253	4.52122	6.38253	3.08712	6.11853	0.15212	6.34253	1.52739
6.4332	6.08725	6.3632	4.52398	6.4132	3.08329	6.1492	0.15544	6.3732	1.52949
6.46388	6.08918	6.39388	4.52712	6.44388	3.07902	6.17988	0.15514	6.40388	1.53099
6.49456	6.08994	6.42456	4.53046	6.47456	3.0742	6.21056	0.15082	6.43456	1.53176
6.52524	6.08946	6.45524	4.53389	6.50524	3.06876	6.24124	0.14217	6.46524	1.53174
6.55592	6.0877	6.48592	4.53733	6.53592	3.06272	6.27192	0.12911	6.49592	1.53097
6.5866	6.08465	6.5166	4.54076	6.5666	3.05615	6.3026	0.11204	6.5266	1.52953
6.61728	6.08032	6.54728	4.54417	6.59728	3.04916	6.33328	0.09185	6.55728	1.52754
6.64796	6.07476	6.57796	4.5476	6.62796	3.04191	6.36396	0.07	6.58796	1.52514
6.67864	6.06805	6.60864	4.55109	6.65864	3.03462	6.39464	0.04848	6.61864	1.52249
6.70932	6.06031	6.63932	4.55471	6.68932	3.02751	6.42532	0.02967	6.64932	1.51976
6.74	6.05173	6.67	4.5585	6.72	3.02091	6.456	0.01592	6.68	1.51713
6.77068	6.04258	6.70068	4.56252	6.75068	3.01538	6.48668	0.00829	6.71068	1.5148
6.80136	6.0333	6.73136	4.5668	6.78136	3.01191	6.51736	0.00532	6.74136	1.51296
6.83204	6.02475	6.76204	4.57133	6.81204	3.01171	6.54804	0.00379	6.77204	1.5118
6.86272	6.01883	6.79272	4.57609	6.84272	3.01426	6.57872	0.000856904	6.80272	1.51138
6.8934	6.0186	6.8234	4.58104	6.8734	3.01798	6.6094	-0.00479	6.8334	1.51158
6.92408	6.02398	6.85408	4.58609	6.90408	3.02196	6.64008	-0.01278	6.86408	1.51217
6.95476	6.03178	6.88476	4.59114	6.93476	3.02591	6.67076	-0.02048	6.89476	1.51288
6.98544	6.04	6.91544	4.59609	6.96544	3.02974	6.70144	-0.02186	6.92544	1.51353
7.01612	6.0478	6.94612	4.60081	6.99612	3.03349	6.73212	-0.0124	6.95612	1.51397
7.0468	6.05474	6.9768	4.60518	7.0268	3.0372	6.7628	0.00461	6.9868	1.51412
7.07748	6.06059	7.00748	4.60908	7.05748	3.04088	6.79348	0.02497	7.01748	1.51395
7.10816	6.06523	7.03816	4.6124	7.08816	3.04455	6.82416	0.04646	7.04816	1.51344
7.13884	6.06861	7.06884	4.61506	7.11884	3.04817	6.85484	0.06791	7.07884	1.51263
7.16952	6.07075	7.09952	4.61698	7.14952	3.05167	6.88552	0.08856	7.10952	1.51158
7.2002	6.07171	7.1302	4.61811	7.1802	3.05498	6.9162	0.10779	7.1402	1.51036
7.23087	6.0716	7.16087	4.61842	7.21087	3.058	6.94687	0.12498	7.17087	1.50912
7.26155	6.07055	7.19155	4.61792	7.24155	3.06064	6.97755	0.13947	7.20155	1.50798
7.29223	6.0687	7.22223	4.61663	7.27223	3.06282	7.00823	0.15055	7.23223	1.50715
7.32291	6.06617	7.25291	4.61461	7.30291	3.06448	7.03891	0.15761	7.26291	1.50674
7.35359	6.06306	7.28359	4.61193	7.33359	3.0656	7.06959	0.16016	7.29359	1.50677
7.38427	6.05941	7.31427	4.60869	7.36427	3.06615	7.10027	0.15802	7.32427	1.50711
7.41495	6.05525	7.34495	4.60498	7.39495	3.06618	7.13095	0.1514	7.35495	1.50754
7.44563	6.05055	7.37563	4.60093	7.42563	3.06573	7.16163	0.14097	7.38563	1.50789
7.47631	6.04532	7.40631	4.59661	7.45631	3.06488	7.19231	0.12792	7.41631	1.50807
7.50699	6.03965	7.43699	4.59213	7.48699	3.06372	7.22299	0.11393	7.44699	1.50803
7.53767	6.03381	7.46767	4.58754	7.51767	3.06234	7.25367	0.10102	7.47767	1.5078
7.56835	6.02857	7.49835	4.58288	7.54835	3.06084	7.28435	0.09122	7.50835	1.50746
7.59903	6.02552	7.52903	4.57818	7.57903	3.0593	7.31503	0.08591	7.53903	1.50721
7.62971	6.02674	7.55971	4.57343	7.60971	3.05777	7.34571	0.08521	7.56971	1.50726
7.66039	6.03275	7.59039	4.56866	7.64039	3.05629	7.37639	0.08795	7.60039	1.50781
7.69107	6.04216	7.62107	4.5639	7.67107	3.05485	7.40707	0.09223	7.63107	1.5089
7.72175	6.05347	7.65175	4.55926	7.70175	3.05342	7.43775	0.09622	7.66175	1.51041
7.75243	6.06567	7.68243	4.55492	7.73243	3.05195	7.46843	0.09854	7.69243	1.51214
7.78311	6.07805	7.71311	4.55121	7.76311	3.05036	7.49911	0.09838	7.72311	1.51393
7.81379	6.09005	7.74379	4.54861	7.79379	3.04862	7.52979	0.09538	7.75379	1.51563
7.84447	6.10117	7.77447	4.54765	7.82447	3.04665	7.56047	0.08951	7.78447	1.51712
7.87515	6.11097	7.80515	4.54875	7.85515	3.04443	7.59115	0.08096	7.81515	1.51829
7.90583	6.11906	7.83583	4.55204	7.88583	3.04194	7.62183	0.06999	7.84583	1.51908
7.93651	6.12511	7.86651	4.55728	7.91651	3.0392	7.65251	0.05699	7.87651	1.51944
7.96719	6.1289	7.89719	4.56398	7.94719	3.03622	7.68319	0.04237	7.90719	1.51934
7.99787	6.13027	7.92787	4.57162	7.97787	3.03307	7.71387	0.02678	7.93787	1.51877
8.02854	6.1292	7.95854	4.5797	8.00854	3.02979	7.74454	0.01124	7.96854	1.51776
8.05922	6.1258	7.98922	4.58778	8.03922	3.02645	7.77522	-0.00242	7.99922	1.51637
8.0899	6.12036	8.0199	4.59551	8.0699	3.02313	7.8059	-0.01095	8.0299	1.51466
8.12058	6.11334	8.05058	4.60257	8.10058	3.01991	7.83658	-0.01098	8.06058	1.51274
8.15126	6.10544	8.08126	4.60873	8.13126	3.01684	7.86726	-0.00328	8.09126	1.51075
8.18194	6.09766	8.11194	4.61378	8.16194	3.01399	7.89794	0.00796	8.12194	1.50887
8.21262	6.09123	8.14262	4.61757	8.19262	3.01139	7.92862	0.01944	8.15262	1.50737
8.2433	6.0875	8.1733	4.62001	8.2233	3.00909	7.9593	0.02933	8.1833	1.50654
8.27398	6.08752	8.20398	4.62105	8.25398	3.00711	7.98998	0.03674	8.21398	1.50652
8.30466	6.09149	8.23466	4.62068	8.28466	3.00547	8.02066	0.04127	8.24466	1.50715
8.33534	6.09871	8.26534	4.61895	8.31534	3.00422	8.05134	0.04297	8.27534	1.50804
8.36602	6.10796	8.29602	4.61593	8.34602	3.00346	8.08202	0.04215	8.30602	1.50891
8.3967	6.11793	8.3267	4.61176	8.3767	3.00327	8.1127	0.03937	8.3367	1.5096
8.42738	6.12753	8.35738	4.60659	8.40738	3.0036	8.14338	0.03532	8.36738	1.51004
8.45806	6.13592	8.38806	4.60062	8.43806	3.00422	8.17406	0.03069	8.39806	1.5102
8.48874	6.14248	8.41874	4.59408	8.46874	3.00497	8.20474	0.02606	8.42874	1.51011
8.51942	6.1468	8.44942	4.58721	8.49942	3.00573	8.23542	0.02177	8.45942	1.50981
8.5501	6.14867	8.4801	4.58034	8.5301	3.00643	8.2661	0.01793	8.4901	1.50936
8.58078	6.14802	8.51078	4.5738	8.56078	3.00703	8.29678	0.01443	8.52078	1.50885
8.61146	6.14496	8.54146	4.56801	8.59146	3.00749	8.32746	0.01109	8.55146	1.50835
8.64214	6.13976	8.57214	4.5634	8.62214	3.00779	8.35814	0.00776	8.58214	1.50796
8.67282	6.13282	8.60282	4.56041	8.65282	3.00791	8.38882	0.00444	8.61282	1.5077
8.7035	6.12469	8.6335	4.55935	8.6835	3.00786	8.4195	0.00122	8.6435	1.50759
8.73418	6.11607	8.66418	4.5603	8.71418	3.00765	8.45018	-0.00173	8.67418	1.5076
8.76486	6.10775	8.69486	4.56308	8.74486	3.00733	8.48086	-0.00432	8.70486	1.50767
8.79554	6.10057	8.72554	4.5673	8.77554	3.00696	8.51154	-0.0066	8.73554	1.50773
8.82621	6.09525	8.75621	4.57252	8.80621	3.00661	8.54221	-0.00883	8.76621	1.50772
8.85689	6.09224	8.78689	4.57829	8.83689	3.00637	8.57289	-0.01134	8.79689	1.50759
8.88757	6.09152	8.81757	4.58423	8.86757	3.00632	8.60357	-0.01452	8.82757	1.50732
8.91825	6.09258	8.84825	4.59004	8.89825	3.00647	8.63425	-0.01861	8.85825	1.50689
8.94893	6.09463	8.87893	4.59545	8.92893	3.00682	8.66493	-0.02371	8.88893	1.50631
8.97961	6.0968	8.90961	4.60026	8.95961	3.00728	8.69561	-0.02972	8.91961	1.50558
9.01029	6.09833	8.94029	4.6043	8.99029	3.00776	8.72629	-0.03636	8.95029	1.50473
9.04097	6.09864	8.97097	4.60745	9.02097	3.0082	8.75697	-0.04321	8.98097	1.5038
9.07165	6.09734	9.00165	4.60961	9.05165	3.00851	8.78765	-0.04961	9.01165	1.50287
9.10233	6.09424	9.03233	4.61075	9.08233	3.00867	8.81833	-0.05281	9.04233	1.50207
9.13301	6.0893	9.06301	4.61085	9.11301	3.00863	8.84901	-0.0495	9.07301	1.50169
9.16369	6.08265	9.09369	4.60995	9.14369	3.00838	8.87969	-0.04661	9.10369	1.50195
9.19437	6.07455	9.12437	4.60811	9.17437	3.00794	8.91037	-0.04554	9.13437	1.50258
9.22505	6.06538	9.15505	4.60545	9.20505	3.00731	8.94105	-0.04656	9.16505	1.50324
9.25573	6.0557	9.18573	4.60211	9.23573	3.00654	8.97173	-0.04963	9.19573	1.50381
9.28641	6.04626	9.21641	4.59827	9.26641	3.00567	9.00241	-0.05297	9.22641	1.5042
9.31709	6.03811	9.24709	4.59412	9.29709	3.00477	9.03309	-0.04771	9.25709	1.50439
9.34777	6.03263	9.27777	4.58989	9.32777	3.00396	9.06377	-0.03905	9.28777	1.50437
9.37845	6.03097	9.30845	4.58578	9.35845	3.0034	9.09445	-0.02907	9.31845	1.50413
9.40913	6.03292	9.33913	4.58198	9.38913	3.00324	9.12513	-0.01835	9.34913	1.5037
9.43981	6.03684	9.36981	4.57865	9.41981	3.00352	9.15581	-0.00737	9.37981	1.50311
9.47049	6.04108	9.40049	4.57589	9.45049	3.00405	9.18649	0.00342	9.41049	1.50243
9.50117	6.04455	9.43117	4.57371	9.48117	3.00467	9.21717	0.01363	9.44117	1.50177
9.53185	6.04662	9.46185	4.57209	9.51185	3.00525	9.24785	0.02292	9.47185	1.50138
9.56253	6.04696	9.49253	4.57091	9.54253	3.00571	9.27853	0.03103	9.50253	1.50154
9.59321	6.04544	9.52321	4.57004	9.57321	3.00601	9.30921	0.03777	9.53321	1.50208
9.62388	6.04207	9.55388	4.56933	9.60388	3.00613	9.33988	0.04304	9.56388	1.5027
9.65456	6.03693	9.58456	4.56866	9.63456	3.00607	9.37056	0.04677	9.59456	1.50324
9.68524	6.03025	9.61524	4.56791	9.66524	3.00582	9.40124	0.04894	9.62524	1.50363
9.71592	6.02227	9.64592	4.56702	9.69592	3.00541	9.43192	0.0496	9.65592	1.50385
9.7466	6.01332	9.6766	4.56597	9.7266	3.00484	9.4626	0.04882	9.6866	1.50389
9.77728	6.00389	9.70728	4.56479	9.75728	3.00415	9.49328	0.04672	9.71728	1.50373
9.80796	6.00631	9.73796	4.56353	9.78796	3.00338	9.52396	0.04346	9.74796	1.50342
9.83864	6.01593	9.76864	4.56229	9.81864	3.00259	9.55464	0.03923	9.77864	1.50297
9.86932	6.0251	9.79932	4.56117	9.84932	3.00189	9.58532	0.03429	9.80932	1.50245
9.9	6.0334	9.83	4.56031	9.88	3.00152	9.616	0.02892	9.84	1.50196
9.93068	6.04049	9.86068	4.55983	9.91068	3.00173	9.64668	0.0234	9.87068	1.50167
9.96136	6.04611	9.89136	4.55986	9.94136	3.00233	9.67736	0.01796	9.90136	1.50175
9.99204	6.05001	9.92204	4.56049	9.97204	3.00304	9.70804	0.01281	9.93204	1.50217
10.0227	6.05203	9.95272	4.56176	10.0027	3.00374	9.73872	0.00801	9.96272	1.50274
10.0534	6.05206	9.9834	4.5637	10.0334	3.00436	9.7694	0.00353	9.9934	1.50333
10.0841	6.05007	10.0141	4.56627	10.0641	3.00488	9.80008	-0.000795885	10.0241	1.50387
10.1148	6.04609	10.0448	4.56939	10.0948	3.00529	9.83076	-0.00515	10.0548	1.50433
10.1454	6.04023	10.0754	4.57297	10.1254	3.00557	9.86144	-0.00971	10.0854	1.5047
10.1761	6.03267	10.1061	4.57687	10.1561	3.00574	9.89212	-0.01458	10.1161	1.50496
10.2068	6.02372	10.1368	4.58096	10.1868	3.00579	9.9228	-0.01976	10.1468	1.50511
10.2375	6.01406	10.1675	4.58508	10.2175	3.00576	9.95348	-0.02507	10.1775	1.50517
10.2682	6.00752	10.1982	4.58908	10.2482	3.00567	9.98416	-0.03015	10.2082	1.50514
10.2988	6.01425	10.2288	4.59281	10.2788	3.00556	10.0148	-0.03441	10.2388	1.50502
10.3295	6.02595	10.2595	4.5961	10.3095	3.00548	10.0455	-0.03711	10.2695	1.50482
10.3602	6.03835	10.2902	4.59884	10.3402	3.00548	10.0762	-0.03778	10.3002	1.50456
10.3909	6.05064	10.3209	4.60089	10.3709	3.0056	10.1069	-0.03679	10.3309	1.50423

## Sheet: Figure 2g
	Ir1/TO-CoOOH	fitting		Ir1/VO-CoOOH	fitting
0.34	3.06333	3.11035	0.34	0.10201	0.08585
0.37068	3.06507	3.10936	0.37068	0.10166	0.08638
0.40136	3.07013	3.10659	0.40136	0.10053	0.08773
0.43204	3.07802	3.10259	0.43204	0.09845	0.08935
0.46272	3.08798	3.09827	0.46272	0.09519	0.09051
0.4934	3.09903	3.09471	0.4934	0.09057	0.09054
0.52408	3.11002	3.09301	0.52408	0.08463	0.08894
0.55476	3.11975	3.09399	0.55476	0.07774	0.08562
0.58544	3.127	3.09795	0.58544	0.0709	0.08092
0.61612	3.13063	3.10453	0.61612	0.06585	0.07589
0.6468	3.12971	3.11289	0.6468	0.06495	0.07234
0.67748	3.1237	3.12186	0.67748	0.0699	0.07259
0.70816	3.11267	3.13027	0.70816	0.08044	0.0783
0.73884	3.09773	3.13706	0.73884	0.09471	0.08931
0.76951	3.08178	3.14151	0.76951	0.11057	0.10391
0.80019	3.07039	3.14321	0.80019	0.12616	0.11992
0.83087	3.07166	3.1422	0.83087	0.14	0.1353
0.86155	3.0922	3.13893	0.86155	0.15092	0.14832
0.89223	3.13213	3.13432	0.89223	0.15811	0.1575
0.92291	3.18668	3.12969	0.92291	0.16111	0.16169
0.95359	3.2504	3.12658	0.95359	0.15997	0.16
0.98427	3.31873	3.12651	0.98427	0.15543	0.15199
1.01495	3.38789	3.1305	1.01495	0.14907	0.13768
1.04563	3.45455	3.13878	1.04563	0.14357	0.11788
1.07631	3.51571	3.15068	1.07631	0.14239	0.09486
1.10699	3.56861	3.16488	1.10699	0.1487	0.0743
1.13767	3.6108	3.17979	1.13767	0.16351	0.06837
1.16835	3.64018	3.19391	1.16835	0.18517	0.08578
1.19903	3.65509	3.20612	1.19903	0.21042	0.11796
1.22971	3.65439	3.21587	1.22971	0.23565	0.15472
1.26039	3.63764	3.22338	1.26039	0.25749	0.19035
1.29107	3.60522	3.22979	1.29107	0.27295	0.2212
1.32175	3.55862	3.23723	1.32175	0.27946	0.24449
1.35243	3.50087	3.24876	1.35243	0.27499	0.25808
1.38311	3.43733	3.26787	1.38311	0.25826	0.2606
1.41379	3.37704	3.29765	1.41379	0.22927	0.25193
1.44447	3.33407	3.3399	1.44447	0.19082	0.23422
1.47515	3.3255	3.39477	1.47515	0.1534	0.21404
1.50583	3.36163	3.46102	1.50583	0.14537	0.2056
1.53651	3.43769	3.53653	1.5365	0.1945	0.22825
1.56718	3.54028	3.61879	1.56718	0.28781	0.29052
1.59786	3.6567	3.70522	1.59786	0.40601	0.3854
1.62854	3.77763	3.79333	1.62854	0.53931	0.50282
1.65922	3.89644	3.88076	1.65922	0.68183	0.63507
1.6899	4.00834	3.96539	1.6899	0.82886	0.77612
1.72058	4.10978	4.04534	1.72058	0.97599	0.92079
1.75126	4.19821	4.11903	1.75126	1.11893	1.06421
1.78194	4.27192	4.18518	1.78194	1.25348	1.20173
1.81262	4.33004	4.24283	1.81262	1.37562	1.32893
1.8433	4.3724	4.29135	1.8433	1.48167	1.4417
1.87398	4.39959	4.33046	1.87398	1.56834	1.53637
1.90466	4.41279	4.36012	1.90466	1.6329	1.60979
1.93534	4.41375	4.3806	1.93534	1.67325	1.65946
1.96602	4.40462	4.39232	1.96602	1.68804	1.68363
1.9967	4.38776	4.39588	1.9967	1.67666	1.68133
2.02738	4.36554	4.39191	2.02738	1.63936	1.65245
2.05806	4.34011	4.38105	2.05806	1.57718	1.59769
2.08874	4.31315	4.36387	2.08874	1.49195	1.51858
2.11942	4.2857	4.3408	2.11942	1.38624	1.41743
2.1501	4.25805	4.31214	2.1501	1.26326	1.2972
2.18078	4.22973	4.27803	2.18078	1.1268	1.16141
2.21146	4.19963	4.23845	2.21146	0.98108	1.01405
2.24214	4.16619	4.19331	2.24214	0.83066	0.85938
2.27282	4.12768	4.14244	2.27282	0.68037	0.70186
2.3035	4.08241	4.08571	2.3035	0.53536	0.54599
2.33418	4.02897	4.02309	2.33418	0.40135	0.39635
2.36485	3.9664	3.95467	2.36485	0.28565	0.25798
2.39553	3.89425	3.88074	2.39553	0.19985	0.13938
2.42621	3.81269	3.80182	2.42621	0.16085	0.07722
2.45689	3.72246	3.71869	2.45689	0.16933	0.12335
2.48757	3.62486	3.63236	2.48757	0.19642	0.19105
2.51825	3.52167	3.54409	2.51825	0.21893	0.24613
2.54893	3.41515	3.45536	2.54893	0.22765	0.28378
2.57961	3.30793	3.36791	2.57961	0.21987	0.30348
2.61029	3.20318	3.2837	2.61029	0.19569	0.30614
2.64097	3.10526	3.20516	2.64097	0.1567	0.29345
2.67165	3.02315	3.13542	2.67165	0.10581	0.26763
2.70233	2.98583	3.07915	2.70233	0.04993	0.23125
2.73301	3.0176	3.04308	2.73301	0.04497	0.18717
2.76369	3.07045	3.0325	2.76369	0.10935	0.13834
2.79437	3.1182	3.04247	2.79437	0.18072	0.08789
2.82505	3.15455	3.06088	2.82505	0.25024	0.04003
2.85573	3.17764	3.07875	2.85573	0.31417	0.0226
2.88641	3.18714	3.09173	2.88641	0.36969	0.05784
2.91709	3.18359	3.09809	2.91709	0.41454	0.09216
2.94777	3.16825	3.09745	2.94777	0.44704	0.11924
2.97845	3.14309	3.09016	2.97845	0.46604	0.13782
3.00913	3.111	3.07706	3.00913	0.47102	0.14753
3.03981	3.07629	3.05932	3.03981	0.46199	0.14853
3.07049	3.04592	3.03843	3.07049	0.43954	0.14142
3.10117	3.03037	3.01623	3.10117	0.40473	0.12717
3.13184	3.03807	2.99504	3.13184	0.35908	0.10706
3.16252	3.06539	2.97794	3.16252	0.30449	0.08254
3.1932	3.10193	2.96852	3.1932	0.2432	0.05521
3.22388	3.13978	2.96855	3.22388	0.17781	0.02672
3.25456	3.17434	2.97556	3.25456	0.11188	0.00273
3.28524	3.20291	2.98517	3.28524	0.05489	0.02799
3.31592	3.22393	2.99409	3.31592	0.05488	0.05122
3.3466	3.23656	3.00049	3.3466	0.10629	0.07037
3.37728	3.24063	3.00352	3.37728	0.16061	0.08468
3.40796	3.23647	3.00288	3.40796	0.20959	0.09369
3.43864	3.22496	2.99869	3.43864	0.25097	0.09725
3.46932	3.20747	2.99135	3.46932	0.28371	0.0955
3.5	3.18589	2.98148	3.5	0.30734	0.08886
3.53068	3.16267	2.96997	3.53068	0.32183	0.07796
3.56136	3.14074	2.95802	3.56136	0.32753	0.06364
3.59204	3.12336	2.94728	3.59204	0.32511	0.04689
3.62272	3.11339	2.94001	3.62272	0.31551	0.02892
3.6534	3.11228	2.93828	3.6534	0.29986	0.01199
3.68408	3.11929	2.94181	3.68408	0.27945	0.01236
3.71476	3.13187	2.94805	3.71476	0.25564	0.02745
3.74544	3.14687	2.95457	3.74544	0.22982	0.04161
3.77612	3.16147	2.9599	3.77612	0.20329	0.05312
3.8068	3.17354	2.96331	3.8068	0.17725	0.06137
3.83748	3.18165	2.96447	3.83748	0.15266	0.06609
3.86816	3.18497	2.96333	3.86816	0.1302	0.0672
3.89884	3.18317	2.96006	3.89884	0.11019	0.06483
3.92951	3.17631	2.95499	3.92952	0.09253	0.05931
3.96019	3.16481	2.94863	3.96019	0.07679	0.05111
3.99087	3.14936	2.94166	3.99087	0.06233	0.04082
4.02155	3.13087	2.93504	4.02155	0.04855	0.02916
4.05223	3.11048	2.93	4.05223	0.03535	0.01707
4.08291	3.08946	2.92782	4.08291	0.02428	0.00734
4.11359	3.06921	2.92886	4.11359	0.02136	0.0115
4.14427	3.05117	2.93209	4.14427	0.03072	0.02145
4.17495	3.03668	2.93605	4.17495	0.04599	0.03051
4.20563	3.02662	2.93964	4.20563	0.06299	0.0377
4.23631	3.02109	2.9422	4.23631	0.0801	0.04265
4.26699	3.01927	2.94342	4.26699	0.09636	0.0452
4.29767	3.01973	2.94317	4.29767	0.11104	0.04534
4.32835	3.02092	2.94152	4.32835	0.12352	0.04321
4.35903	3.02156	2.93862	4.35903	0.1333	0.03904
4.38971	3.02077	2.93476	4.38971	0.14001	0.03318
4.42039	3.01805	2.93038	4.42039	0.14339	0.02605
4.45107	3.0132	2.92603	4.45107	0.14337	0.01817
4.48175	3.00626	2.92245	4.48175	0.13999	0.01027
4.51243	2.99742	2.92046	4.51243	0.13349	0.00504
4.54311	2.987	2.9205	4.54311	0.12429	0.00899
4.57379	2.97542	2.9222	4.57379	0.11306	0.0154
4.60447	2.96313	2.92467	4.60447	0.10073	0.02109
4.63515	2.95064	2.92713	4.63515	0.08867	0.0255
4.66583	2.93861	2.92907	4.66583	0.07874	0.02842
4.69651	2.92801	2.93019	4.69651	0.07315	0.02977
4.72719	2.92076	2.93037	4.72719	0.07354	0.02956
4.75786	2.91973	2.9296	4.75786	0.07969	0.02791
4.78854	2.92453	2.92794	4.78854	0.08975	0.025
4.81922	2.93172	2.92557	4.81922	0.10153	0.02106
4.8499	2.93929	2.9227	4.8499	0.11332	0.01641
4.88058	2.94654	2.91967	4.88058	0.12392	0.01142
4.91126	2.95325	2.91687	4.91126	0.13252	0.00671
4.94194	2.95941	2.91481	4.94194	0.13862	0.00438
4.97262	2.96509	2.91391	4.97262	0.1419	0.00683
5.0033	2.97036	2.91426	5.0033	0.14225	0.01057
5.03398	2.9753	2.91546	5.03398	0.13969	0.01393
5.06466	2.97998	2.91693	5.06466	0.13436	0.01649
5.09534	2.9844	2.91825	5.09534	0.12654	0.01813
5.12602	2.98858	2.91915	5.12602	0.11661	0.01879
5.1567	2.99249	2.91948	5.1567	0.10506	0.01849
5.18738	2.99608	2.9192	5.18738	0.0925	0.01732
5.21806	2.99934	2.91832	5.21806	0.07968	0.01538
5.24874	3.00225	2.91692	5.24874	0.06756	0.01283
5.27942	3.00478	2.91512	5.27942	0.05735	0.00984
5.3101	3.00698	2.91307	5.3101	0.0505	0.00661
5.34078	3.00889	2.911	5.34078	0.04814	0.00338
5.37146	3.01056	2.90919	5.37146	0.05009	0.00132
5.40214	3.01208	2.90797	5.40214	0.05487	0.00348
5.43282	3.0135	2.90761	5.43282	0.06079	0.00606
5.4635	3.01489	2.90804	5.4635	0.06657	0.00824
5.49418	3.01625	2.90889	5.49418	0.07145	0.00992
5.52486	3.01758	2.90979	5.52486	0.07502	0.01103
5.55553	3.01879	2.91051	5.55553	0.07708	0.01157
5.58621	3.01979	2.91092	5.58621	0.07761	0.01157
5.61689	3.02044	2.91096	5.61689	0.07667	0.01106
5.64757	3.02058	2.91063	5.64757	0.07442	0.01013
5.67825	3.02005	2.90996	5.67825	0.07107	0.00885
5.70893	3.01871	2.90902	5.70893	0.06688	0.00734
5.73961	3.01644	2.90787	5.73961	0.06212	0.00571
5.77029	3.01316	2.90663	5.77029	0.05708	0.00412
5.80097	3.00885	2.90541	5.80097	0.05204	0.00283
5.83165	3.00355	2.90436	5.83165	0.04726	0.00235
5.86233	2.99734	2.90368	5.86233	0.04295	0.00289
5.89301	2.9904	2.90348	5.89301	0.03924	0.00383
5.92369	2.98299	2.90368	5.92369	0.03617	0.00473
5.95437	2.97546	2.90406	5.95437	0.03369	0.00544
5.98505	2.96826	2.9044	5.98505	0.03164	0.00591
6.01573	2.96198	2.90462	6.01573	0.02987	0.00613
6.04641	2.95725	2.90465	6.04641	0.02818	0.0061
6.07709	2.95466	2.9045	6.07709	0.02648	0.00585
6.10777	2.9545	2.90418	6.10777	0.02471	0.00541
6.13845	2.9566	2.90371	6.13845	0.02293	0.00482
6.16913	2.96042	2.90314	6.16913	0.0213	0.00414
6.19981	2.96527	2.90251	6.19981	0.02007	0.00343
6.23049	2.97051	2.9019	6.23049	0.01957	0.00276
6.26117	2.97565	2.90136	6.26117	0.02005	0.00225
6.29185	2.98032	2.90103	6.29185	0.02159	0.00203
6.32253	2.98425	2.90101	6.32253	0.02404	0.00213
6.3532	2.98725	2.90119	6.3532	0.02718	0.00245
6.38388	2.98918	2.90139	6.38388	0.03073	0.00281
6.41456	2.98994	2.90153	6.41456	0.03452	0.00314
6.44524	2.98946	2.90158	6.44524	0.03841	0.00338
6.47592	2.9877	2.90153	6.47592	0.04231	0.00351
6.5066	2.98465	2.90141	6.5066	0.04619	0.00354
6.53728	2.98032	2.90122	6.53728	0.05006	0.00346
6.56796	2.97476	2.901	6.56796	0.05395	0.00331
6.59864	2.96805	2.9008	6.59864	0.05791	0.00312
6.62932	2.96031	2.90065	6.62932	0.062	0.00291
6.66	2.95173	2.9006	6.66	0.0663	0.00273
6.69068	2.94258	2.90064	6.69068	0.07086	0.00262
6.72136	2.9333	2.90071	6.72136	0.0757	0.00258
6.75204	2.92475	2.90076	6.75204	0.08084	0.0026
6.78272	2.91883	2.90077	6.78272	0.08624	0.00267
6.8134	2.9186	2.90075	6.8134	0.09184	0.00275
6.84408	2.92398	2.90072	6.84408	0.09757	0.00282
6.87476	2.93178	2.9007	6.87476	0.10329	0.00286
6.90544	2.94	2.90074	6.90544	0.1089	0.00287
6.93612	2.9478	2.90086	6.93612	0.11425	0.00286
6.9668	2.95474	2.90103	6.9668	0.1192	0.00285
6.99748	2.96059	2.90122	6.99748	0.12362	0.00286
7.02816	2.96523	2.9014	7.02816	0.12739	0.00291
7.05884	2.96861	2.90155	7.05884	0.13041	0.00299
7.08952	2.97075	2.90166	7.08952	0.13258	0.00309
7.1202	2.97171	2.90172	7.1202	0.13386	0.0032
7.15087	2.9716	2.90173	7.15087	0.13421	0.00328
7.18155	2.97055	2.90171	7.18155	0.13364	0.00333
7.21223	2.9687	2.90167	7.21223	0.13218	0.00332
7.24291	2.96617	2.90164	7.24291	0.12989	0.00324
7.27359	2.96306	2.90164	7.27359	0.12685	0.0031
7.30427	2.95941	2.90169	7.30427	0.12318	0.00291
7.33495	2.95525	2.90181	7.33495	0.11898	0.0027
7.36563	2.95055	2.90197	7.36563	0.11438	0.00252
7.39631	2.94532	2.90215	7.39631	0.10949	0.0024
7.42699	2.93965	2.90233	7.42699	0.10441	0.00239
7.45767	2.93381	2.9025	7.45767	0.09921	0.00248
7.48835	2.92857	2.90262	7.48835	0.09393	0.00265
7.51903	2.92552	2.9027	7.51903	0.0886	0.00284
7.54971	2.92674	2.90273	7.54971	0.08322	0.00301
7.58039	2.93275	2.90271	7.58039	0.07782	0.00312
7.61107	2.94216	2.90264	7.61107	0.07242	0.00314
7.64175	2.95347	2.90253	7.64175	0.06716	0.00306
7.67243	2.96567	2.9024	7.67243	0.06224	0.00288
7.70311	2.97805	2.90226	7.70311	0.05804	0.0026
7.73379	2.99005	2.90211	7.73379	0.05509	0.00226
7.76447	3.00117	2.90197	7.76447	0.054	0.00188
7.79515	3.01097	2.90185	7.79515	0.05525	0.00156
7.82583	3.01906	2.90174	7.82583	0.05898	0.00142
7.85651	3.02511	2.90164	7.85651	0.06492	0.00154
7.88719	3.0289	2.90154	7.88719	0.07251	0.00188
7.91787	3.03027	2.90143	7.91787	0.08117	0.0023
7.94854	3.0292	2.90131	7.94854	0.09032	0.00271
7.97922	3.0258	2.90118	7.97922	0.09948	0.00307
8.0099	3.02036	2.90104	8.0099	0.10824	0.00335
8.04058	3.01334	2.90091	8.04058	0.11625	0.00352
8.07126	3.00544	2.90081	8.07126	0.12323	0.00358
8.10194	2.99766	2.90077	8.10194	0.12895	0.00353
8.13262	2.99123	2.9008	8.13262	0.13325	0.00336
8.1633	2.9875	2.90089	8.1633	0.13602	0.00311
8.19398	2.98752	2.90101	8.19398	0.13719	0.00278
8.22466	2.99149	2.90113	8.22466	0.13677	0.0024
8.25534	2.99871	2.90122	8.25534	0.13481	0.00201
8.28602	3.00796	2.90128	8.28602	0.13139	0.00163
8.3167	3.01793	2.9013	8.3167	0.12666	0.00132
8.34738	3.02753	2.90127	8.34738	0.12081	0.00115
8.37806	3.03592	2.9012	8.37806	0.11404	0.00114
8.40874	3.04248	2.90109	8.40874	0.10662	0.00124
8.43942	3.0468	2.90095	8.43942	0.09884	0.00138
8.4701	3.04867	2.90079	8.4701	0.09105	0.00151
8.50078	3.04802	2.90062	8.50078	0.08364	0.0016
8.53146	3.04496	2.90048	8.53146	0.07708	0.00165
8.56214	3.03976	2.9004	8.56214	0.07186	0.00165
8.59282	3.03282	2.90041	8.59282	0.06847	0.00163
8.6235	3.02469	2.9005	8.6235	0.06726	0.00159
8.65418	3.01607	2.90061	8.65418	0.06834	0.00157
8.68486	3.00775	2.9007	8.68486	0.07149	0.00157
8.71554	3.00057	2.90077	8.71554	0.07627	0.00161
8.74621	2.99525	2.9008	8.74621	0.08219	0.00168
8.77689	2.99224	2.9008	8.77689	0.08873	0.00177
8.80757	2.99152	2.90077	8.80757	0.09546	0.00186
8.83825	2.99258	2.9007	8.83825	0.10204	0.00193
8.86893	2.99463	2.90061	8.86893	0.10818	0.00197
8.89961	2.9968	2.90051	8.89961	0.11362	0.00197
8.93029	2.99833	2.9004	8.93029	0.1182	0.00192
8.96097	2.99864	2.90029	8.96097	0.12177	0.00183
8.99165	2.99734	2.9002	8.99165	0.12423	0.0017
9.02233	2.99424	2.90015	9.02233	0.12552	0.00153
9.05301	2.9893	2.90016	9.05301	0.12563	0.00134
9.08369	2.98265	2.9002	9.08369	0.12461	0.00114
9.11437	2.97455	2.90025	9.11437	0.12253	0.000947143
9.14505	2.96538	2.90028	9.14505	0.11951	0.000802857
9.17573	2.9557	2.90031	9.17573	0.11573	0.000732857
9.20641	2.94626	2.90034	9.20641	0.11137	0.000755714
9.23709	2.93811	2.90037	9.23709	0.10667	0.000842857
9.26777	2.93263	2.90041	9.26777	0.10187	0.000958571
9.29845	2.93097	2.90046	9.29845	0.09721	0.00107
9.32913	2.93292	2.90051	9.32913	0.09291	0.00116
9.35981	2.93684	2.90057	9.35981	0.08914	0.00123
9.39049	2.94108	2.90062	9.39049	0.086	0.00126
9.42117	2.94455	2.90066	9.42117	0.08354	0.00126
9.45185	2.94662	2.90069	9.45185	0.0817	0.00123
9.48253	2.94696	2.9007	9.48253	0.08036	0.00119
9.51321	2.94544	2.9007	9.51321	0.07938	0.00114
9.54388	2.94207	2.90068	9.54388	0.07858	0.00109
9.57456	2.93693	2.90065	9.57456	0.07781	0.00106
9.60524	2.93025	2.90062	9.60524	0.07696	0.00105
9.63592	2.92227	2.9006	9.63592	0.07595	0.00107
9.6666	2.91332	2.90058	9.6666	0.07477	0.00112
9.69728	2.90389	2.90058	9.69728	0.07343	0.00117
9.72796	2.90631	2.9006	9.72796	0.072	0.00124
9.75864	2.91593	2.90062	9.75864	0.07059	0.00129
9.78932	2.9251	2.90066	9.78932	0.06933	0.00133
9.82	2.9334	2.90068	9.82	0.06835	0.00136
9.85068	2.94049	2.9007	9.85068	0.06781	0.00137
9.88136	2.94611	2.90071	9.88136	0.06784	0.00137
9.91204	2.95001	2.90071	9.91204	0.06855	0.00136
9.94272	2.95203	2.90069	9.94272	0.07	0.00134
9.9734	2.95206	2.90067	9.9734	0.0722	0.00132
10.0041	2.95007	2.90064	10.0041	0.0751	0.00131
10.0348	2.94609	2.90061	10.0348	0.07865	0.0013
10.0654	2.94023	2.9006	10.0654	0.0827	0.00129
10.0961	2.93267	2.90059	10.0961	0.08712	0.00129
10.1268	2.92372	2.9006	10.1268	0.09176	0.00128
10.1575	2.91406	2.90061	10.1575	0.09643	0.00127
10.1882	2.90752	2.90063	10.1882	0.10096	0.00125
10.2188	2.91425	2.90064	10.2188	0.10518	0.00122
10.2495	2.92595	2.90065	10.2495	0.10892	0.00119
10.2802	2.93835	2.90065	10.2802	0.11202	0.00115
10.3109	2.95064	2.90064	10.3109	0.11435	0.00112

## Sheet: Figure 2h
203	1.1378	1.13815	1.1378	1.13802	1.13793
202.95	1.14129	1.13819	1.13783	1.13806	1.13796
202.9	1.14251	1.13824	1.13786	1.1381	1.138
202.85	1.14419	1.13828	1.1379	1.13814	1.13804
202.8	1.14287	1.13832	1.13793	1.13818	1.13808
202.75	1.13978	1.13837	1.13796	1.13821	1.13812
202.7	1.1379	1.13841	1.138	1.13825	1.13815
202.65	1.13517	1.13846	1.13803	1.13829	1.13819
202.6	1.13588	1.1385	1.13806	1.13833	1.13823
202.55	1.13815	1.13855	1.1381	1.13837	1.13827
202.5	1.13865	1.13859	1.13813	1.13841	1.13831
202.45	1.13762	1.13864	1.13816	1.13845	1.13835
202.4	1.13454	1.13869	1.13819	1.13849	1.13839
202.35	1.13328	1.13874	1.13823	1.13853	1.13844
202.3	1.13272	1.13879	1.13826	1.13857	1.13848
202.25	1.13129	1.13884	1.13829	1.13861	1.13852
202.2	1.12747	1.13889	1.13833	1.13865	1.13856
202.15	1.12178	1.13894	1.13836	1.13869	1.13861
202.1	1.12364	1.13899	1.13839	1.13874	1.13865
202.05	1.1253	1.13905	1.13843	1.13878	1.1387
202	1.12492	1.1391	1.13846	1.13882	1.13874
201.95	1.12831	1.13916	1.13849	1.13886	1.13879
201.9	1.13254	1.13922	1.13853	1.13891	1.13884
201.85	1.13639	1.13928	1.13856	1.13895	1.13889
201.8	1.13864	1.13934	1.13859	1.13899	1.13894
201.75	1.14032	1.13941	1.13862	1.13904	1.13899
201.7	1.13884	1.13947	1.13866	1.13908	1.13905
201.65	1.13464	1.13954	1.13869	1.13913	1.13911
201.6	1.13381	1.13962	1.13872	1.13917	1.13917
201.55	1.13323	1.1397	1.13876	1.13922	1.13923
201.5	1.13238	1.13979	1.13879	1.13927	1.13931
201.45	1.1318	1.13988	1.13882	1.13932	1.13939
201.4	1.13278	1.13999	1.13886	1.13936	1.13948
201.35	1.13499	1.14011	1.13889	1.13941	1.13959
201.3	1.13962	1.14025	1.13892	1.13946	1.13971
201.25	1.14298	1.14042	1.13896	1.13952	1.13986
201.2	1.14406	1.14062	1.13899	1.13957	1.14004
201.15	1.1434	1.14087	1.13902	1.13962	1.14027
201.1	1.14544	1.14116	1.13905	1.13967	1.14055
201.05	1.14557	1.14153	1.13909	1.13973	1.14089
201	1.1417	1.14197	1.13912	1.13978	1.1413
200.95	1.13927	1.1425	1.13915	1.13984	1.14182
200.9	1.13859	1.14315	1.13919	1.1399	1.14243
200.85	1.14022	1.14392	1.13922	1.13996	1.14318
200.8	1.14051	1.14482	1.13925	1.14002	1.14405
200.75	1.14233	1.14588	1.13929	1.14009	1.14508
200.7	1.14688	1.14709	1.13932	1.14016	1.14625
200.65	1.15131	1.14846	1.13935	1.14023	1.14758
200.6	1.15532	1.14998	1.13939	1.1403	1.14906
200.55	1.15566	1.15163	1.13942	1.14038	1.15067
200.5	1.15595	1.15341	1.13945	1.14046	1.1524
200.45	1.15722	1.15526	1.13948	1.14055	1.1542
200.4	1.15802	1.15716	1.13952	1.14065	1.15603
200.35	1.15733	1.15906	1.13955	1.14075	1.15786
200.3	1.15688	1.16089	1.13958	1.14087	1.15961
200.25	1.15984	1.16261	1.13962	1.141	1.16122
200.2	1.16484	1.16413	1.13965	1.14115	1.16263
200.15	1.16928	1.16539	1.13968	1.14131	1.16376
200.1	1.16973	1.16634	1.13972	1.14151	1.16455
200.05	1.17083	1.16694	1.13975	1.14173	1.16496
200	1.16709	1.16717	1.13978	1.14199	1.16497
199.95	1.16169	1.16704	1.13982	1.14229	1.16456
199.9	1.16009	1.16658	1.13985	1.14264	1.16378
199.85	1.16208	1.16585	1.13988	1.14305	1.16268
199.8	1.16059	1.16492	1.13991	1.14353	1.1613
199.75	1.16165	1.16387	1.13995	1.14409	1.15973
199.7	1.16419	1.16279	1.13998	1.14474	1.15803
199.65	1.16781	1.16174	1.14001	1.14549	1.15627
199.6	1.16973	1.16081	1.14005	1.14635	1.1545
199.55	1.16812	1.16004	1.14008	1.14734	1.15277
199.5	1.16513	1.15949	1.14011	1.14847	1.15113
199.45	1.16378	1.1592	1.14015	1.14975	1.1496
199.4	1.15973	1.15921	1.14018	1.15118	1.14821
199.35	1.15541	1.15953	1.14021	1.15277	1.14697
199.3	1.15149	1.16017	1.14024	1.15453	1.14588
199.25	1.15063	1.16113	1.14028	1.15646	1.14495
199.2	1.15309	1.1624	1.14031	1.15856	1.14415
199.15	1.15978	1.16397	1.14034	1.16082	1.1435
199.1	1.16451	1.16581	1.14038	1.16323	1.14296
199.05	1.17055	1.16789	1.14041	1.16577	1.14253
199	1.17345	1.17018	1.14044	1.16843	1.14219
198.95	1.17547	1.17262	1.14048	1.17117	1.14193
198.9	1.18072	1.17519	1.14051	1.17397	1.14173
198.85	1.18583	1.17782	1.14054	1.17679	1.14157
198.8	1.18334	1.18048	1.14058	1.17959	1.14146
198.75	1.18184	1.1831	1.14061	1.18232	1.14138
198.7	1.18202	1.18562	1.14064	1.18494	1.14133
198.65	1.18602	1.188	1.14067	1.18738	1.14129
198.6	1.18882	1.19016	1.14071	1.18961	1.14127
198.55	1.18909	1.19207	1.14074	1.19155	1.14125
198.5	1.19159	1.19365	1.14077	1.19317	1.14125
198.45	1.19506	1.19486	1.14081	1.19442	1.14125
198.4	1.19728	1.19566	1.14084	1.19525	1.14125
198.35	1.19837	1.19603	1.14087	1.19564	1.14126
198.3	1.1991	1.19595	1.14091	1.19559	1.14127
198.25	1.2003	1.19543	1.14094	1.19508	1.14128
198.2	1.1989	1.19448	1.14097	1.19415	1.1413
198.15	1.19442	1.19313	1.14101	1.19282	1.14132
198.1	1.18712	1.19143	1.14104	1.19113	1.14133
198.05	1.18391	1.18942	1.14107	1.18913	1.14135
198	1.18116	1.18715	1.1411	1.18688	1.14137
197.95	1.17994	1.18468	1.14114	1.18443	1.14139
197.9	1.18241	1.18207	1.14117	1.18183	1.14142
197.85	1.1818	1.17936	1.1412	1.17913	1.14144
197.8	1.17707	1.17661	1.14124	1.17638	1.14146
197.75	1.17359	1.17385	1.14127	1.17363	1.14148
197.7	1.17327	1.17112	1.1413	1.17092	1.14151
197.65	1.17493	1.16847	1.14134	1.16827	1.14153
197.6	1.17269	1.16591	1.14137	1.16572	1.14156
197.55	1.16497	1.16348	1.1414	1.16329	1.14158
197.5	1.15838	1.16119	1.14143	1.16101	1.14161
197.45	1.15297	1.15905	1.14147	1.15888	1.14164
197.4	1.14848	1.15708	1.1415	1.15691	1.14166
197.35	1.146	1.15527	1.14153	1.15512	1.14169
197.3	1.14654	1.15364	1.14157	1.15349	1.14172
197.25	1.15042	1.15217	1.1416	1.15202	1.14175
197.2	1.15352	1.15086	1.14163	1.15072	1.14177
197.15	1.15156	1.14971	1.14167	1.14957	1.1418
197.1	1.14978	1.1487	1.1417	1.14857	1.14183
197.05	1.15324	1.14782	1.14173	1.1477	1.14186
197	1.15803	1.14707	1.14177	1.14694	1.14189
196.95	1.16021	1.14642	1.1418	1.1463	1.14192
196.9	1.15967	1.14587	1.14183	1.14576	1.14195
196.85	1.15521	1.14541	1.14186	1.1453	1.14198
196.8	1.15052	1.14502	1.1419	1.14491	1.14201
196.75	1.14707	1.1447	1.14193	1.14459	1.14204
196.7	1.14561	1.14443	1.14196	1.14433	1.14207
196.65	1.1446	1.14421	1.142	1.14411	1.1421
196.6	1.14482	1.14403	1.14203	1.14393	1.14213
196.55	1.14425	1.14388	1.14206	1.14379	1.14216
196.5	1.14218	1.14376	1.1421	1.14367	1.14219
196.45	1.13924	1.14367	1.14213	1.14358	1.14222
196.4	1.13806	1.14359	1.14216	1.14351	1.14225
196.35	1.13737	1.14353	1.1422	1.14345	1.14228
196.3	1.13819	1.14348	1.14223	1.1434	1.14231
196.25	1.13975	1.14344	1.14226	1.14336	1.14234
196.2	1.14177	1.14342	1.14229	1.14334	1.14237
196.15	1.14252	1.14339	1.14233	1.14332	1.1424
196.1	1.142	1.14338	1.14236	1.1433	1.14244
196.05	1.14275	1.14336	1.14239	1.14329	1.14247
196	1.14173	1.14336	1.14243	1.14329	1.1425
195.95	1.1423	1.14335	1.14246	1.14328	1.14253
195.9	1.14229	1.14335	1.14249	1.14328	1.14256
195.85	1.13775	1.14335	1.14253	1.14329	1.14259
195.8	1.13584	1.14335	1.14256	1.14329	1.14262
195.75	1.13851	1.14336	1.14259	1.1433	1.14266
195.7	1.13896	1.14336	1.14263	1.1433	1.14269
195.65	1.14165	1.14337	1.14266	1.14331	1.14272
195.6	1.14794	1.14338	1.14269	1.14332	1.14275
195.55	1.1526	1.14339	1.14272	1.14333	1.14278
195.5	1.15321	1.1434	1.14276	1.14335	1.14281
195.45	1.15177	1.14342	1.14279	1.14336	1.14285
195.4	1.15084	1.14343	1.14282	1.14338	1.14288
195.35	1.1488	1.14344	1.14286	1.14339	1.14291
195.3	1.14699	1.14346	1.14289	1.14341	1.14294
195.25	1.14656	1.14348	1.14292	1.14342	1.14297
195.2	1.14492	1.14349	1.14296	1.14344	1.14301
195.15	1.14655	1.14351	1.14299	1.14346	1.14304
195.1	1.14838	1.14353	1.14302	1.14348	1.14307
195.05	1.14977	1.14355	1.14305	1.1435	1.1431
195	1.14762	1.14357	1.14309	1.14352	1.14313
194.95	1.14858	1.14359	1.14312	1.14354	1.14317
194.9	1.14908	1.14361	1.14315	1.14356	1.1432
194.85	1.14809	1.14363	1.14319	1.14358	1.14323
194.8	1.14917	1.14365	1.14322	1.14361	1.14326
194.75	1.15019	1.14367	1.14325	1.14363	1.14329
194.7	1.14769	1.14369	1.14329	1.14365	1.14333
194.65	1.15067	1.14372	1.14332	1.14368	1.14336
194.6	1.15271	1.14374	1.14335	1.1437	1.14339
194.55	1.15326	1.14376	1.14339	1.14372	1.14342
194.5	1.15292	1.14379	1.14342	1.14375	1.14346
194.45	1.15249	1.14381	1.14345	1.14377	1.14349
194.4	1.14753	1.14384	1.14348	1.1438	1.14352
194.35	1.14149	1.14386	1.14352	1.14382	1.14355
194.3	1.13653	1.14389	1.14355	1.14385	1.14359
194.25	1.13236	1.14391	1.14358	1.14388	1.14362
194.2	1.12935	1.14394	1.14362	1.1439	1.14365
194.15	1.12914	1.14396	1.14365	1.14393	1.14368
194.1	1.1289	1.14399	1.14368	1.14396	1.14372
194.05	1.13065	1.14401	1.14372	1.14398	1.14375
194	1.13413	1.14404	1.14375	1.14401	1.14378
193.95	1.13351	1.14407	1.14378	1.14404	1.14381
193.9	1.13114	1.1441	1.14382	1.14406	1.14385
193.85	1.13393	1.14412	1.14385	1.14409	1.14388
193.8	1.13647	1.14415	1.14388	1.14412	1.14391
193.75	1.13898	1.14418	1.14391	1.14415	1.14394
193.7	1.14074	1.1442	1.14395	1.14418	1.14398
193.65	1.14399	1.14423	1.14398	1.1442	1.14401
193.6	1.14328	1.14426	1.14401	1.14423	1.14404
193.55	1.143	1.14429	1.14405	1.14426	1.14407
193.5	1.14547	1.14432	1.14408	1.14429	1.14411
193.45	1.14909	1.14435	1.14411	1.14432	1.14414
193.4	1.14929	1.14437	1.14415	1.14435	1.14417
193.35	1.1478	1.1444	1.14418	1.14438	1.1442
193.3	1.14647	1.14443	1.14421	1.14441	1.14424
193.25	1.14425	1.14446	1.14425	1.14444	1.14427

## Sheet: Figure 2i
	CoOOH		Ir1/VO-CoOOH		Ir1/TO-CoOOH
770	0.00653	770	-0.00205	770	0.00602
770.5	0.00635	770.5	-0.000994651	770.5	0.00276
771	0.00444	771	-0.00108	771	0.00267
771.5	0.00275	771.5	-0.00234	771.5	0.00212
772	0.00248	772	-0.00245	772	0.000512679
772.2	0.00218	772.2	-0.00368	772.2	0.000679107
772.4	-0.000341333	772.4	-0.00483	772.4	8.89286e-05
772.6	-0.000681333	772.6	-0.00522	772.6	-8e-05
772.8	-0.000420533	772.8	-0.00439	772.8	0.000226429
773	0.000770133	773	-0.00564	773	-0.000668393
773.2	8.8e-06	773.2	-0.00632	773.2	-0.00147
773.4	-0.000126267	773.4	-0.00527	773.4	-0.00102
773.6	-0.000796	773.6	-0.00649	773.6	-0.000615536
773.8	-0.000178533	773.8	-0.00604	773.8	-0.000907143
774	-0.00118	774	-0.0074	774	-0.00147
774.2	-0.0018	774.2	-0.00759	774.2	-0.00198
774.4	-0.00207	774.4	-0.00666	774.4	-0.000479464
774.6	-0.00107	774.6	-0.00721	774.6	-0.000316607
774.8	-0.000875467	774.8	-0.00607	774.8	-0.0015
775	-0.000947733	775	-0.00667	775	-0.000984107
775.2	-0.00112	775.2	-0.00574	775.2	-0.00105
775.4	-0.00144	775.4	-0.00604	775.4	-0.0001125
775.6	-0.00196	775.6	-0.0055	775.6	0.000847857
775.8	-0.000670933	775.8	-0.00372	775.8	0.00206
776	0.000853067	776	-0.00297	776	0.00304
776.2	0.0032	776.2	-0.00225	776.2	0.00495
776.4	0.00568	776.4	0.00123	776.4	0.00825
776.6	0.00932	776.6	0.00687	776.6	0.01472
776.8	0.01889	776.8	0.01405	776.8	0.02683
777	0.03179	777	0.02859	777	0.04007
777.2	0.03898	777.2	0.04039	777.2	0.04662
777.4	0.04348	777.4	0.04729	777.4	0.0545
777.6	0.05501	777.6	0.05545	777.6	0.06736
777.8	0.07489	777.8	0.07052	777.8	0.0878
778	0.0997	778	0.09512	778	0.11571
778.2	0.12526	778.2	0.12359	778.2	0.14451
778.4	0.15152	778.4	0.1582	778.4	0.17364
778.6	0.17807	778.6	0.18818	778.6	0.19937
778.8	0.19983	778.8	0.21524	778.8	0.22052
779	0.2222	779	0.2383	779	0.24422
779.2	0.26077	779.2	0.26445	779.2	0.28457
779.4	0.32923	779.4	0.31101	779.4	0.36876
779.6	0.44731	779.6	0.39903	779.6	0.48533
779.8	0.61018	779.8	0.5228	779.8	0.64517
780	0.81855	780	0.68495	780	0.81384
780.2	0.95108	780.2	0.85518	780.2	0.95706
780.4	1.00995	780.4	0.97162	780.4	1.00623
780.6	0.97755	780.6	1.005	780.6	0.96549
780.8	0.88402	780.8	0.95996	780.8	0.87566
781	0.75617	781	0.86629	781	0.77598
781.2	0.67623	781.2	0.77605	781.2	0.68425
781.4	0.59206	781.4	0.68927	781.4	0.60399
781.6	0.52626	781.6	0.61568	781.6	0.53993
781.8	0.47742	781.8	0.55409	781.8	0.48987
782	0.43748	782	0.50637	782	0.45536
782.2	0.41111	782.2	0.47396	782.2	0.43411
782.4	0.39983	782.4	0.45319	782.4	0.41551
782.6	0.37073	782.6	0.43449	782.6	0.39167
782.8	0.33446	782.8	0.40805	782.8	0.35869
783	0.29206	783	0.37372	783	0.31786
783.2	0.25162	783.2	0.33018	783.2	0.27646
783.4	0.21856	783.4	0.29022	783.4	0.238
783.6	0.18877	783.6	0.25298	783.6	0.2085
783.8	0.16739	783.8	0.22072	783.8	0.18156
784	0.14945	784	0.19558	784	0.16204
784.2	0.13325	784.2	0.17598	784.2	0.14629
784.4	0.11954	784.4	0.15858	784.4	0.13206
784.6	0.10675	784.6	0.14159	784.6	0.12006
784.8	0.09285	784.8	0.12683	784.8	0.10862
785	0.08525	785	0.1138	785	0.0962
785.2	0.0766	785.2	0.10329	785.2	0.08637
785.4	0.06726	785.4	0.09433	785.4	0.07822
785.6	0.05972	785.6	0.08505	785.6	0.07003
785.8	0.05251	785.8	0.07623	785.8	0.06411
786	0.04714	786	0.06947	786	0.06006
786.2	0.0417	786.2	0.0635	786.2	0.05359
786.4	0.03676	786.4	0.05828	786.4	0.04968
786.6	0.03342	786.6	0.05236	786.6	0.04498
786.8	0.0315	786.8	0.04902	786.8	0.04399
787	0.02766	787	0.04668	787	0.04084
787.2	0.02811	787.2	0.04267	787.2	0.03974
787.4	0.02702	787.4	0.04137	787.4	0.03871
787.6	0.02701	787.6	0.04024	787.6	0.03754
787.8	0.02667	787.8	0.03847	787.8	0.03734
788	0.02751	788	0.03967	788	0.03811
788.2	0.02886	788.2	0.04009	788.2	0.03931
788.4	0.02946	788.4	0.03877	788.4	0.03934
788.6	0.03047	788.6	0.04057	788.6	0.03985
788.8	0.03144	788.8	0.04029	788.8	0.04208
789	0.03167	789	0.04125	789	0.04239
789.2	0.0314	789.2	0.04132	789.2	0.0431
789.4	0.0331	789.4	0.04256	789.4	0.04202
789.6	0.0329	789.6	0.04292	789.6	0.04345
789.8	0.03174	789.8	0.04337	789.8	0.04258
790	0.03057	790	0.04326	790	0.04113
790.2	0.02956	790.2	0.04161	790.2	0.04006
790.4	0.02907	790.4	0.04129	790.4	0.03893
790.6	0.02824	790.6	0.04016	790.6	0.04018
790.8	0.02845	790.8	0.04131	790.8	0.03837
791	0.02877	791	0.03979	791	0.03715
791.2	0.02937	791.2	0.0416	791.2	0.03898
791.4	0.03009	791.4	0.04288	791.4	0.04045
791.6	0.03108	791.6	0.04419	791.6	0.04302
791.8	0.0343	791.8	0.04564	791.8	0.04418
792	0.03748	792	0.05015	792	0.04902
792.2	0.04071	792.2	0.05426	792.2	0.05333
792.4	0.04523	792.4	0.0585	792.4	0.05997
792.6	0.05251	792.6	0.06768	792.6	0.06576
792.8	0.05999	792.8	0.0707	792.8	0.07502
793	0.07103	793	0.08543	793	0.08935
793.2	0.08655	793.2	0.10057	793.2	0.10616
793.4	0.10843	793.4	0.12137	793.4	0.13307
793.6	0.1446	793.6	0.15195	793.6	0.17329
793.8	0.20206	793.8	0.19774	793.8	0.23029
794	0.28157	794	0.26305	794	0.31467
794.2	0.38351	794.2	0.35572	794.2	0.42611
794.4	0.48782	794.4	0.46266	794.4	0.53144
794.6	0.56605	794.6	0.56193	794.6	0.59987
794.8	0.58001	794.8	0.61353	794.8	0.6008
795	0.53281	795	0.60401	795	0.55441
795.2	0.45784	795.2	0.5454	795.2	0.47877
795.4	0.38494	795.4	0.47717	795.4	0.41039
795.6	0.33639	795.6	0.41766	795.6	0.35988
795.8	0.31071	795.8	0.37414	795.8	0.33857
796	0.2963	796	0.34922	796	0.31881
796.2	0.2784	796.2	0.33489	796.2	0.30331
796.4	0.25895	796.4	0.31766	796.4	0.28093
796.6	0.23216	796.6	0.29253	796.6	0.25353
796.8	0.20487	796.8	0.26052	796.8	0.22519
797	0.18017	797	0.23508	797	0.1998
797.2	0.15846	797.2	0.20939	797.2	0.17617
797.4	0.13779	797.4	0.18718	797.4	0.15924
797.6	0.1241	797.6	0.16442	797.6	0.14004
797.8	0.10951	797.8	0.14723	797.8	0.12578
798	0.0983	798	0.13559	798	0.11393
798.2	0.08938	798.2	0.12044	798.2	0.10358
798.4	0.08094	798.4	0.11008	798.4	0.09538
798.6	0.07511	798.6	0.10219	798.6	0.08894
798.8	0.07166	798.8	0.09576	798.8	0.0835
799	0.06681	799	0.09032	799	0.07802
799.2	0.06192	799.2	0.08649	799.2	0.07574
799.4	0.05873	799.4	0.08013	799.4	0.07022
799.6	0.05363	799.6	0.07608	799.6	0.06735
799.8	0.05283	799.8	0.07322	799.8	0.06392
800	0.05147	800	0.06939	800	0.06383
800.2	0.04966	800.2	0.06623	800.2	0.06087
800.4	0.04655	800.4	0.06583	800.4	0.06053
800.6	0.0464	800.6	0.06584	800.6	0.05924
800.8	0.04555	800.8	0.06483	800.8	0.05858
801	0.0471	801	0.06478	801	0.0599
801.2	0.0473	801.2	0.06396	801.2	0.05936
801.4	0.04689	801.4	0.06528	801.4	0.0602
801.6	0.04795	801.6	0.06551	801.6	0.06054
801.8	0.04903	801.8	0.06749	801.8	0.06013
802	0.04794	802	0.06871	802	0.06049
802.2	0.04782	802.2	0.06797	802.2	0.0619
802.4	0.04855	802.4	0.06862	802.4	0.06018
802.6	0.04902	802.6	0.06865	802.6	0.05963
802.8	0.04902	802.8	0.06926	802.8	0.05825
803	0.04928	803	0.0675	803	0.06032
803.2	0.04861	803.2	0.06757	803.2	0.0595
803.4	0.04703	803.4	0.0654	803.4	0.05849
803.6	0.04707	803.6	0.06417	803.6	0.05692
803.8	0.04508	803.8	0.06254	803.8	0.05753
804	0.04162	804	0.0611	804	0.05629
804.2	0.04154	804.2	0.06056	804.2	0.05432
804.4	0.03999	804.4	0.05637	804.4	0.05142
804.6	0.04067	804.6	0.05538	804.6	0.05077
804.8	0.04063	804.8	0.05361	804.8	0.05029
805	0.03902	805	0.05397	805	0.05033
805.2	0.03836	805.2	0.05489	805.2	0.04876
805.4	0.03644	805.4	0.05848	805.4	0.04854
805.6	0.03721	805.6	0.05395	805.6	0.04813
805.8	0.03734	805.8	0.05488	805.8	0.04749
806	0.03773	806	0.05635	806	0.04816
806.2	0.03609	806.2	0.05196	806.2	0.0484
806.4	0.0381	806.4	0.05555	806.4	0.0468
806.6	0.03487	806.6	0.05451	806.6	0.04796
806.8	0.03456	806.8	0.05486	806.8	0.04796
807	0.03603	807	0.05299	807	0.04702

## Sheet: Figure 3a
	CoOOH		IrO2		Ir1/TO-CoOOH		Ir1/VO-CoOOH
1.2178	-0.00714	1.21755	-0.01287	1.21734	-0.18429	1.21755	0.02855
1.21878	-0.00377	1.21854	-0.01127	1.21829	-0.17583	1.21853	0.02897
1.21974	-0.000441706	1.21953	-0.00969	1.21928	-0.16694	1.21949	0.0294
1.22076	0.00306	1.22052	-0.00816	1.22024	-0.15831	1.2205	0.02987
1.22175	0.00645	1.22151	-0.00666	1.22124	-0.1494	1.22152	0.03036
1.22274	0.00982	1.22252	-0.00518	1.22222	-0.14069	1.22252	0.03084
1.22374	0.01322	1.22351	-0.00377	1.22321	-0.13191	1.22352	0.03134
1.22472	0.01651	1.22451	-0.00237	1.22423	-0.12298	1.22452	0.03184
1.22572	0.01987	1.22551	-0.00102	1.22522	-0.11434	1.22552	0.03235
1.22673	0.0232	1.2265	0.000278501	1.22619	-0.10584	1.22652	0.03286
1.22772	0.02642	1.22751	0.00156	1.22721	-0.0971	1.22751	0.03336
1.22873	0.02966	1.2285	0.00279	1.2282	-0.08864	1.2285	0.03386
1.22972	0.0328	1.2295	0.00398	1.2292	-0.08016	1.22952	0.03437
1.23072	0.03593	1.23049	0.00514	1.23018	-0.07191	1.23051	0.03486
1.23172	0.03899	1.2315	0.00627	1.23119	-0.06362	1.2315	0.03535
1.23273	0.04201	1.23249	0.00736	1.23218	-0.0555	1.23251	0.03583
1.23373	0.04495	1.23351	0.00843	1.23318	-0.04745	1.23353	0.0363
1.23472	0.04778	1.23448	0.00943	1.23416	-0.03965	1.23454	0.03675
1.23572	0.0506	1.23549	0.01043	1.23516	-0.03186	1.23554	0.03718
1.23672	0.0533	1.23651	0.0114	1.23619	-0.02402	1.23653	0.03759
1.23771	0.05592	1.23751	0.01232	1.23718	-0.01659	1.23754	0.03799
1.23871	0.05847	1.2385	0.01321	1.23817	-0.00929	1.23854	0.03835
1.23972	0.06094	1.2395	0.01406	1.23917	-0.00211	1.23956	0.0387
1.24071	0.06329	1.2405	0.01489	1.24016	0.00489	1.24053	0.03901
1.24173	0.06559	1.2415	0.01569	1.24119	0.01192	1.24155	0.0393
1.24272	0.06774	1.24251	0.01646	1.24217	0.01845	1.24253	0.03955
1.24372	0.06978	1.2435	0.0172	1.24318	0.02497	1.24356	0.03977
1.24472	0.07172	1.2445	0.0179	1.24418	0.03121	1.24456	0.03996
1.24573	0.07356	1.24551	0.01859	1.24517	0.03722	1.24554	0.0401
1.24672	0.07523	1.24652	0.01925	1.24615	0.04297	1.24653	0.0402
1.24773	0.07682	1.24751	0.01986	1.24716	0.04861	1.24753	0.04026
1.24872	0.07825	1.2485	0.02046	1.24817	0.05408	1.24853	0.04028
1.24973	0.07957	1.2495	0.02103	1.24918	0.05925	1.24956	0.04025
1.25073	0.08074	1.25051	0.02158	1.25017	0.0641	1.25054	0.04017
1.25173	0.08176	1.2515	0.02209	1.25116	0.06868	1.25155	0.04004
1.25275	0.08265	1.2525	0.02258	1.25216	0.07308	1.25254	0.03986
1.25375	0.08338	1.25352	0.02306	1.25314	0.07712	1.25353	0.03962
1.25475	0.08394	1.25449	0.0235	1.25416	0.08101	1.25453	0.03933
1.25575	0.08435	1.2555	0.02392	1.25515	0.08453	1.25554	0.03897
1.25673	0.08459	1.25652	0.02433	1.25618	0.08786	1.25653	0.03856
1.25773	0.08466	1.25751	0.0247	1.25719	0.09082	1.25755	0.03807
1.25871	0.08457	1.25853	0.02506	1.25819	0.09346	1.25856	0.03752
1.25974	0.08429	1.25952	0.02539	1.25917	0.09571	1.25956	0.0369
1.26074	0.08383	1.26051	0.0257	1.26018	0.09772	1.26056	0.03622
1.26174	0.08319	1.26152	0.02599	1.26118	0.09939	1.26156	0.03546
1.26275	0.08238	1.26251	0.02626	1.26217	0.10075	1.26255	0.03464
1.26373	0.08144	1.2635	0.02651	1.26316	0.10182	1.26355	0.03373
1.26475	0.0803	1.26452	0.02675	1.26417	0.10263	1.26456	0.03273
1.26576	0.07901	1.26551	0.02697	1.26518	0.10317	1.26555	0.03168
1.26676	0.07759	1.26651	0.02716	1.26618	0.10343	1.26656	0.03051
1.26777	0.07602	1.26751	0.02734	1.2672	0.10345	1.26755	0.0293
1.26876	0.07436	1.26852	0.02751	1.26818	0.10323	1.26857	0.02795
1.26975	0.07257	1.26952	0.02765	1.26917	0.10279	1.26957	0.02653
1.27075	0.07065	1.27053	0.02779	1.27018	0.10213	1.27056	0.02505
1.27176	0.06861	1.27152	0.0279	1.27119	0.10125	1.27157	0.02344
1.27277	0.06646	1.27252	0.028	1.27217	0.10021	1.27253	0.02181
1.27376	0.06425	1.27352	0.02809	1.27317	0.09898	1.27355	0.01998
1.27476	0.06195	1.27453	0.02817	1.27418	0.09756	1.27457	0.01805
1.27575	0.05956	1.27553	0.02823	1.27519	0.09598	1.27557	0.01607
1.27676	0.05706	1.27654	0.02828	1.27616	0.09432	1.27658	0.01395
1.27776	0.05452	1.27753	0.02831	1.27717	0.09244	1.27756	0.01178
1.27877	0.05191	1.27853	0.02833	1.27817	0.09047	1.27858	0.00944
1.27975	0.04928	1.27953	0.02835	1.27917	0.08839	1.27957	0.00704
1.28076	0.04655	1.28053	0.02835	1.28018	0.08616	1.28058	0.00447
1.28176	0.04381	1.28152	0.02834	1.28119	0.08385	1.28157	0.00186
1.28277	0.04099	1.28252	0.02833	1.28219	0.08147	1.28255	-0.00087492
1.28377	0.03817	1.28352	0.0283	1.28317	0.07908	1.28358	-0.00382
1.28478	0.03532	1.28452	0.02827	1.28419	0.07653	1.28455	-0.00674
1.28578	0.03244	1.28553	0.02822	1.28517	0.07403	1.28558	-0.00998
1.28678	0.02958	1.28652	0.02818	1.28619	0.07141	1.28657	-0.01318
1.28778	0.02672	1.28753	0.02812	1.28717	0.06884	1.28756	-0.01655
1.28878	0.02386	1.28852	0.02806	1.28818	0.06619	1.28857	-0.02007
1.28979	0.02098	1.28953	0.02799	1.28919	0.06355	1.28956	-0.02368
1.29078	0.01818	1.29054	0.02791	1.29017	0.06096	1.29056	-0.02747
1.29178	0.01536	1.29153	0.02783	1.29118	0.05835	1.29157	-0.03141
1.29279	0.01254	1.29253	0.02775	1.29218	0.05576	1.29255	-0.03541
1.29378	0.00983	1.29354	0.02766	1.29318	0.05323	1.29356	-0.03961
1.29478	0.00714	1.29452	0.02757	1.29419	0.05073	1.29459	-0.04407
1.29578	0.0045	1.29553	0.02748	1.29518	0.04832	1.29558	-0.04854
1.29679	0.00187	1.29652	0.02738	1.29619	0.04597	1.29657	-0.05312
1.29779	-0.000650766	1.29752	0.02729	1.29718	0.04372	1.29757	-0.05789
1.29879	-0.0031	1.29853	0.02719	1.2982	0.04153	1.29858	-0.06286
1.2998	-0.00551	1.29953	0.02709	1.29917	0.03952	1.29958	-0.06792
1.30079	-0.00778	1.30053	0.02699	1.3002	0.03753	1.3006	-0.07322
1.3018	-0.01	1.30153	0.02689	1.30121	0.03571	1.30157	-0.07842
1.3028	-0.01211	1.30253	0.02679	1.30217	0.03411	1.30258	-0.08389
1.3038	-0.0141	1.30354	0.02669	1.30318	0.03256	1.30358	-0.08939
1.30479	-0.01602	1.30455	0.02659	1.30418	0.03116	1.30458	-0.09498
1.30581	-0.01787	1.30554	0.0265	1.3052	0.02987	1.30559	-0.10069
1.3068	-0.01961	1.30653	0.02641	1.30618	0.02875	1.30659	-0.10633
1.30781	-0.02127	1.30754	0.02633	1.3072	0.02772	1.30758	-0.11199
1.30881	-0.02285	1.30853	0.02624	1.30819	0.02682	1.30858	-0.11766
1.30982	-0.02436	1.30954	0.02616	1.30919	0.02604	1.30959	-0.12336
1.31082	-0.02578	1.31054	0.02609	1.3102	0.02538	1.3106	-0.12906
1.3118	-0.0271	1.31154	0.02602	1.31119	0.02482	1.3116	-0.13463
1.3128	-0.02838	1.31252	0.02596	1.31218	0.02438	1.31257	-0.13997
1.31381	-0.0296	1.31353	0.02591	1.31319	0.02403	1.31357	-0.14541
1.31481	-0.03073	1.31452	0.02586	1.31419	0.02378	1.31459	-0.15084
1.31581	-0.03181	1.31552	0.02582	1.3152	0.02363	1.31557	-0.15589
1.3168	-0.03283	1.31653	0.02578	1.31618	0.02357	1.31656	-0.16094
1.3178	-0.03379	1.31753	0.02576	1.31718	0.0236	1.31756	-0.16582
1.3188	-0.03469	1.31853	0.02574	1.31819	0.02371	1.31858	-0.17065
1.31982	-0.03556	1.31953	0.02574	1.31919	0.02391	1.31957	-0.17513
1.32083	-0.03637	1.32053	0.02574	1.32017	0.02418	1.32059	-0.17955
1.32181	-0.03711	1.32153	0.02576	1.32119	0.02454	1.32157	-0.18358
1.32283	-0.03783	1.32252	0.02578	1.32218	0.02496	1.32257	-0.18748
1.32382	-0.03849	1.32354	0.02582	1.3232	0.02546	1.32358	-0.19111
1.32483	-0.03913	1.32453	0.02587	1.32419	0.02601	1.32455	-0.19436
1.32581	-0.03971	1.32554	0.02593	1.32518	0.02662	1.32557	-0.19746
1.32682	-0.04027	1.32653	0.02601	1.32618	0.02729	1.32655	-0.20016
1.3278	-0.04079	1.32754	0.0261	1.32718	0.02803	1.32757	-0.20263
1.32883	-0.04131	1.32853	0.0262	1.32819	0.02881	1.32858	-0.20471
1.32982	-0.04178	1.32953	0.02632	1.3292	0.02965	1.32958	-0.20641
1.33082	-0.04222	1.33053	0.02645	1.3302	0.03051	1.33058	-0.20774
1.33182	-0.04265	1.33153	0.0266	1.33118	0.03142	1.33157	-0.20867
1.33283	-0.04307	1.33253	0.02677	1.33219	0.03237	1.33256	-0.20919
1.33383	-0.04346	1.33352	0.02695	1.33319	0.03335	1.33357	-0.20929
1.33483	-0.04385	1.33453	0.02715	1.33418	0.03436	1.33457	-0.20894
1.33582	-0.04421	1.33554	0.02737	1.33519	0.03541	1.33557	-0.20813
1.33682	-0.04458	1.33653	0.02761	1.33619	0.03647	1.33657	-0.20683
1.33782	-0.04494	1.33753	0.02786	1.3372	0.03756	1.33755	-0.20509
1.33883	-0.0453	1.33853	0.02814	1.33819	0.03865	1.33856	-0.20275
1.33983	-0.04566	1.33953	0.02843	1.3392	0.03978	1.33956	-0.19992
1.34081	-0.04601	1.34053	0.02874	1.34019	0.04089	1.34055	-0.19658
1.34183	-0.04638	1.34153	0.02908	1.34118	0.04201	1.34156	-0.19259
1.34283	-0.04676	1.34252	0.02944	1.34218	0.04314	1.34256	-0.18807
1.34382	-0.04714	1.34353	0.02982	1.3432	0.04429	1.34354	-0.18304
1.34482	-0.04754	1.34453	0.03022	1.34418	0.04538	1.34455	-0.17729
1.3458	-0.04794	1.34552	0.03064	1.34519	0.04652	1.34552	-0.17113
1.34683	-0.04837	1.34653	0.03109	1.34619	0.04765	1.34654	-0.16396
1.34783	-0.0488	1.34752	0.03156	1.3472	0.04878	1.34753	-0.15635
1.34884	-0.04924	1.34852	0.03206	1.34821	0.04991	1.34854	-0.14789
1.34984	-0.04967	1.34953	0.03258	1.34919	0.05102	1.34952	-0.13901
1.35082	-0.0501	1.35052	0.03312	1.35019	0.05215	1.35052	-0.12929
1.35183	-0.05053	1.35152	0.0337	1.35119	0.05328	1.35154	-0.11856
1.35282	-0.05096	1.35252	0.0343	1.35219	0.05443	1.35253	-0.10735
1.35382	-0.05138	1.35352	0.03493	1.3532	0.05561	1.35351	-0.09553
1.35483	-0.0518	1.35452	0.03558	1.35419	0.05675	1.35452	-0.08255
1.35583	-0.0522	1.35552	0.03627	1.35517	0.05792	1.35549	-0.06939
1.35684	-0.0526	1.35652	0.03698	1.35619	0.05913	1.35651	-0.05471
1.35784	-0.05297	1.35752	0.03771	1.35719	0.06034	1.35753	-0.03911
1.35884	-0.05334	1.35852	0.03849	1.35817	0.06155	1.3585	-0.02351
1.35982	-0.05367	1.35951	0.03928	1.3592	0.06283	1.3595	-0.00648
1.36082	-0.05399	1.36052	0.04012	1.36022	0.06412	1.36049	0.01129
1.36184	-0.05429	1.36152	0.04098	1.3612	0.06539	1.36146	0.02945
1.36283	-0.05456	1.36252	0.04188	1.36218	0.06669	1.36246	0.04915
1.36383	-0.0548	1.36352	0.04281	1.3632	0.06804	1.36345	0.06957
1.36483	-0.05501	1.36452	0.04377	1.36419	0.0694	1.36445	0.09126
1.36584	-0.05519	1.36552	0.04476	1.3652	0.07081	1.36545	0.11374
1.36682	-0.05533	1.3665	0.04577	1.3662	0.07224	1.36645	0.13718
1.36784	-0.05544	1.36751	0.04684	1.36718	0.07368	1.36744	0.16152
1.36883	-0.0555	1.36851	0.04793	1.36818	0.07517	1.36842	0.18658
1.36983	-0.05553	1.36951	0.04906	1.36919	0.0767	1.36941	0.2129
1.37083	-0.05551	1.37051	0.05023	1.37019	0.07828	1.37039	0.24
1.37183	-0.05545	1.37151	0.05143	1.37119	0.07988	1.37138	0.26842
1.37284	-0.05534	1.3725	0.05266	1.37218	0.0815	1.37235	0.29749
1.37385	-0.05518	1.3735	0.05393	1.37317	0.08317	1.37334	0.32838
1.37482	-0.05497	1.3745	0.05525	1.37418	0.08491	1.37431	0.36003
1.37582	-0.05471	1.3755	0.05661	1.37517	0.08667	1.37531	0.39442
1.37681	-0.05439	1.37649	0.05799	1.37618	0.0885	1.37631	0.43062
1.37783	-0.054	1.37749	0.05942	1.37719	0.09039	1.3773	0.46827
1.37884	-0.05355	1.37849	0.06089	1.37817	0.09227	1.37826	0.50712
1.37982	-0.05305	1.37949	0.06241	1.37918	0.09424	1.37923	0.54801
1.38083	-0.05248	1.38048	0.06395	1.38017	0.09623	1.38019	0.59127
1.38185	-0.05183	1.38149	0.06555	1.38119	0.09836	1.38116	0.63701
1.38284	-0.05112	1.3825	0.06721	1.38218	0.10047	1.38218	0.68777
1.38383	-0.05035	1.3835	0.06888	1.38318	0.10263	1.38314	0.73847
1.38483	-0.0495	1.38449	0.07059	1.38417	0.10487	1.3841	0.7921
1.38583	-0.04857	1.38549	0.07236	1.38516	0.10714	1.38507	0.84893
1.38684	-0.04755	1.38648	0.07415	1.38617	0.10952	1.38602	0.90788
1.38782	-0.04649	1.3875	0.07606	1.38717	0.11197	1.38698	0.97019
1.38883	-0.04534	1.38848	0.07795	1.38816	0.11446	1.38793	1.03522
1.38984	-0.04414	1.38948	0.07996	1.38919	0.11712	1.3889	1.10481
1.39084	-0.04289	1.39048	0.08206	1.39018	0.1198	1.38986	1.17772
1.39183	-0.04163	1.39147	0.08423	1.39116	0.12252	1.39082	1.25472
1.39283	-0.04033	1.39247	0.08653	1.39216	0.12541	1.39179	1.33614
1.39382	-0.03902	1.39348	0.08898	1.39317	0.12842	1.39273	1.41873
1.39483	-0.03766	1.39446	0.0915	1.39415	0.1315	1.39367	1.50525
1.39583	-0.03631	1.39547	0.09421	1.39517	0.13482	1.39461	1.59565
1.39683	-0.03497	1.39646	0.09704	1.39616	0.13816	1.39557	1.69218
1.39784	-0.03364	1.39746	0.10003	1.39718	0.14175	1.3965	1.79045
1.39884	-0.03233	1.39846	0.10321	1.39815	0.14529	1.39744	1.89411
1.39984	-0.03105	1.39946	0.10657	1.39915	0.14914	1.39838	2.00202
1.40083	-0.02981	1.40045	0.11011	1.40015	0.15311	1.39931	2.11372
1.40183	-0.02861	1.40147	0.11393	1.40114	0.15724	1.40024	2.23014
1.40284	-0.02746	1.40246	0.11789	1.40215	0.16161	1.40115	2.34865
1.40383	-0.02639	1.40344	0.12203	1.40313	0.16606	1.40209	2.47664
1.40482	-0.02538	1.40445	0.12649	1.40415	0.17085	1.40302	2.60701
1.40582	-0.02445	1.40543	0.13113	1.40514	0.17571	1.40394	2.74225
1.40681	-0.02359	1.40644	0.13611	1.40612	0.18074	1.40486	2.88217
1.40784	-0.02282	1.40744	0.14135	1.40712	0.18604	1.40579	3.02871
1.40883	-0.02217	1.40842	0.14672	1.40812	0.19161	1.40667	3.17342
1.40984	-0.02162	1.40942	0.1525	1.40914	0.19747	1.40758	3.32868
1.41084	-0.02119	1.41041	0.15859	1.41013	0.20345	1.40849	3.48859
1.41184	-0.02089	1.41141	0.16495	1.41112	0.20959	1.40935	3.64515
1.41284	-0.02073	1.41241	0.17172	1.41211	0.21606	1.41025	3.81444
1.41384	-0.02071	1.41341	0.17879	1.4131	0.22275	1.41114	3.98718
1.41483	-0.02083	1.4144	0.18613	1.4141	0.22977	1.41202	4.16399
1.41584	-0.02113	1.41541	0.19399	1.41511	0.23712	1.41292	4.35068
1.41684	-0.02158	1.41639	0.20191	1.41609	0.24454	1.4138	4.53856
1.41782	-0.02221	1.41739	0.21041	1.41708	0.25228	1.41467	4.73132
1.41884	-0.02304	1.41839	0.21931	1.4181	0.26059	1.41553	4.92626
1.41983	-0.02404	1.41938	0.22855	1.41907	0.26878	1.41641	5.1313
1.42084	-0.02526	1.42039	0.23832	1.42008	0.27755	1.41728	5.34314
1.42183	-0.02667	1.42138	0.24843	1.42107	0.28656	1.41816	5.5606
1.42284	-0.02833	1.42237	0.25884	1.42206	0.29578	1.41902	5.78138
1.42384	-0.03019	1.42336	0.26976	1.42307	0.30557	1.41989	6.01084
1.42483	-0.03227	1.42436	0.28125	1.42404	0.31531	1.42075	6.24263
1.42583	-0.0346	1.42536	0.29309	1.42505	0.32578	1.42161	6.48232
1.42683	-0.03717	1.42635	0.30532	1.42602	0.33618	1.42243	6.71426
1.42782	-0.04	1.42733	0.31801	1.42701	0.34714	1.42325	6.95504
1.42883	-0.04314	1.42834	0.33142	1.42802	0.35869	1.42408	7.20334
1.42985	-0.04652	1.42931	0.34491	1.42899	0.37029	1.42494	7.46999
1.43083	-0.05001	1.43031	0.35928	1.42999	0.38264	1.42576	7.72838
1.43183	-0.05369	1.43131	0.37422	1.43098	0.39554	1.42658	7.99487
1.43283	-0.05753	1.43228	0.38923	1.43198	0.40933	1.42742	8.27208
1.43383	-0.06143	1.43329	0.4053	1.43296	0.42362	1.42828	8.56351
1.43482	-0.06539	1.43429	0.42181	1.43393	0.43877	1.42906	8.83556
1.43584	-0.06945	1.43528	0.43876	1.43492	0.45507	1.42989	9.1328
1.43683	-0.07341	1.43626	0.45615	1.4359	0.47215	1.43068	9.41917
1.43783	-0.07737	1.43725	0.47431	1.4369	0.49081	1.43147	9.7122
1.43883	-0.08124	1.43823	0.49281	1.4379	0.51079	1.43224	10.0068
1.43982	-0.08496	1.43923	0.51222	1.43888	0.5317	1.43307	10.3267
1.44082	-0.08856	1.44022	0.53205	1.43986	0.55384	1.43387	10.6433
1.44183	-0.09204	1.44121	0.55265	1.44084	0.57757	1.43465	10.9612
1.44282	-0.09523	1.44219	0.5736	1.44182	0.60283	1.43543	11.2857
1.44382	-0.09819	1.44317	0.59533	1.44281	0.63012	1.4362	11.6093
1.44481	-0.10085	1.44415	0.61751	1.44379	0.65873	1.43698	11.9473
1.44582	-0.10324	1.44514	0.64099	1.44477	0.68932	1.43778	12.3006
1.44683	-0.10526	1.44614	0.66551	1.44573	0.72114	1.43856	12.6494
1.44781	-0.10687	1.44711	0.69021	1.44671	0.75538	1.43932	12.9973
1.44881	-0.10807	1.4481	0.71632	1.44771	0.79247	1.44008	13.3569
1.44981	-0.10882	1.44908	0.74327	1.44867	0.83056	1.44084	13.72
1.45081	-0.10909	1.45006	0.77113	1.44964	0.87083	1.44157	14.0775
1.45181	-0.10882	1.45104	0.80009	1.45062	0.91414	1.44233	14.4562
1.45281	-0.108	1.45202	0.8306	1.4516	0.95955	1.44307	14.8338
1.45381	-0.10658	1.453	0.86188	1.45258	1.00762	1.44381	15.2196
1.45481	-0.10454	1.45398	0.89467	1.45353	1.0568	1.44457	15.6282
1.45582	-0.10182	1.45496	0.92893	1.45451	1.1096	1.4453	16.0262
1.45681	-0.09846	1.45592	0.96384	1.45546	1.16401	1.44605	16.4428
1.45782	-0.09427	1.4569	1.00054	1.45645	1.22327	1.44678	16.8582
1.45882	-0.08935	1.45788	1.03898	1.45741	1.28393	1.44749	17.272
1.4598	-0.08378	1.45886	1.07918	1.45836	1.34641	1.44821	17.6998
1.46079	-0.07731	1.45983	1.12054	1.45933	1.41337	1.44893	18.1367
1.46179	-0.06996	1.4608	1.16347	1.46029	1.48259	1.44967	18.5942
1.46279	-0.06168	1.46177	1.2076	1.46125	1.55493	1.45038	19.0386
1.4638	-0.05234	1.46275	1.25441	1.46218	1.6288	1.45108	19.4922
1.46481	-0.04208	1.46372	1.3027	1.46315	1.70793	1.45178	19.9552
1.4658	-0.03094	1.46468	1.35211	1.4641	1.7899	1.45248	20.4216
1.46678	-0.01891	1.46564	1.40383	1.46507	1.87579	1.45317	20.8975
1.4678	-0.00543	1.46661	1.4574	1.46601	1.96309	1.45382	21.3513
1.46879	0.00886	1.46759	1.5137	1.46694	2.0535	1.45456	21.8784
1.46978	0.02429	1.46853	1.56993	1.46788	2.14714	1.4552	22.3441
1.47077	0.04089	1.4695	1.62997	1.46883	2.24619	1.45591	22.8723
1.47179	0.05885	1.47045	1.69132	1.46975	2.3468	1.45659	23.3907
1.47277	0.07722	1.47143	1.75575	1.47069	2.45255	1.45726	23.9053
1.47377	0.0968	1.47239	1.82203	1.47162	2.56133	1.45789	24.4012
1.47477	0.11695	1.47332	1.88815	1.47253	2.67201	1.45854	24.9206
1.47577	0.13773	1.47429	1.95943	1.47348	2.79278	1.4592	25.457
1.47677	0.15876	1.47526	2.03329	1.4744	2.9141	1.45986	26.0034
1.47775	0.17993	1.47621	2.10786	1.47531	3.03971	1.46053	26.5753
1.47875	0.20159	1.47715	2.18458	1.47623	3.1717	1.46116	27.1112
1.47975	0.2234	1.4781	2.26431	1.47712	3.30591	1.4618	27.6802
1.48075	0.2453	1.47905	2.34644	1.47805	3.4499	1.46243	28.2353
1.48173	0.26642	1.47999	2.43035	1.47896	3.59829	1.46311	28.8577
1.48273	0.28777	1.48095	2.51779	1.47986	3.74956	1.4638	29.4919
1.48372	0.30838	1.4819	2.60863	1.48077	3.90967	1.46443	30.0866
1.48473	0.32901	1.48282	2.69843	1.48165	4.07044	1.46503	30.6656
1.48572	0.34872	1.48376	2.79323	1.48254	4.24029	1.46566	31.2806
1.48671	0.36744	1.4847	2.89047	1.48343	4.41629	1.46632	31.9331
1.48769	0.38518	1.48564	2.98996	1.48433	4.59955	1.46695	32.5698
1.48869	0.40242	1.48657	3.0925	1.48522	4.78952	1.46758	33.2172
1.4897	0.41852	1.48751	3.19825	1.48609	4.98353	1.46815	33.8094
1.49067	0.43284	1.48843	3.30508	1.48695	5.18122	1.46872	34.4105
1.49166	0.4461	1.48936	3.41592	1.48784	5.39154	1.46934	35.0791
1.49267	0.45826	1.4903	3.53022	1.48872	5.60896	1.46994	35.7289
1.49365	0.46878	1.4912	3.64419	1.48958	5.82962	1.47052	36.3788
1.49465	0.47852	1.49212	3.76277	1.49043	6.05249	1.47112	37.0592
1.49563	0.48727	1.49306	3.88636	1.49128	6.28748	1.47169	37.7086
1.49663	0.49541	1.49397	4.01035	1.49214	6.52976	1.4723	38.4097
1.49762	0.50302	1.4949	4.13901	1.493	6.78133	1.47282	39.0256
1.49859	0.51022	1.4958	4.26859	1.49382	7.02921	1.47342	39.7471
1.49959	0.51754	1.49672	4.40249	1.49466	7.29093	1.47398	40.4248
1.50057	0.52472	1.49763	4.53855	1.4955	7.56136	1.47461	41.1901
1.50155	0.53221	1.49854	4.67847	1.49635	7.84312	1.47518	41.9108
1.50255	0.54021	1.49945	4.82208	1.49715	8.11724	1.47577	42.6534
1.50353	0.54865	1.50037	4.97111	1.49796	8.40398	1.47626	43.2788
1.50452	0.55808	1.50128	5.12233	1.49877	8.69925	1.47685	44.0532
1.5055	0.56827	1.50218	5.27569	1.49959	9.00526	1.47739	44.7672
1.50647	0.5796	1.50309	5.43324	1.50039	9.31357	1.47793	45.4907
1.50745	0.59232	1.50399	5.59493	1.50119	9.62809	1.47838	46.1012
1.50841	0.6061	1.50489	5.76003	1.50198	9.95174	1.47903	46.9915
1.50942	0.62254	1.50579	5.92774	1.50277	10.2794	1.47954	47.6939
1.51039	0.64005	1.50668	6.09996	1.50354	10.6119	1.48007	48.4431
1.51138	0.66	1.50756	6.27285	1.50432	10.9571	1.48055	49.1245
1.51236	0.68192	1.50847	6.45674	1.50514	11.3239	1.4811	49.9181
1.51332	0.70582	1.50933	6.6358	1.50589	11.6753	1.48157	50.6031
1.51428	0.73214	1.51021	6.82181	1.50665	12.0357	1.48213	51.4429
1.51527	0.76175	1.51109	7.01228	1.50743	12.4143	1.48265	52.2125
1.51623	0.79338	1.51195	7.20425	1.50816	12.7846	1.48326	53.1425
1.51721	0.82843	1.51283	7.4032	1.50889	13.1596	1.48363	53.7104
1.51818	0.86605	1.51369	7.60429	1.50966	13.5632	1.48403	54.3251
1.51915	0.90696	1.51456	7.81242	1.51043	13.9773	1.48465	55.2996
1.52011	0.95084	1.51544	8.02474	1.51117	14.3871	1.48517	56.13
1.52108	0.99833	1.51631	8.2415	1.51186	14.7814	1.48565	56.8977
1.52204	1.04945	1.51716	8.45975	1.51259	15.2062	1.48614	57.6885
1.52301	1.10423	1.51803	8.6855	1.51331	15.6361	1.48659	58.4288
1.52397	1.16252	1.51887	8.91028	1.51402	16.0709	1.48714	59.342
1.52493	1.22457	1.51972	9.14195	1.51474	16.522	1.48767	60.2362
1.52589	1.291	1.52054	9.37059	1.51546	16.9782	1.48819	61.1258
1.52683	1.35977	1.52141	9.61566	1.51619	17.4572	1.48868	61.9637
1.5278	1.43506	1.52225	9.86056	1.51687	17.9174	1.48911	62.7007
1.52873	1.51231	1.52308	10.1072	1.51756	18.3881	1.48963	63.6195
1.52969	1.59517	1.52392	10.3611	1.51823	18.8631	1.49011	64.4848
1.53062	1.68116	1.52472	10.6089	1.51893	19.3618	1.49051	65.1971
1.53158	1.77447	1.52557	10.8759	1.51958	19.8452	1.49079	65.7033
1.53251	1.8699	1.52639	11.1397	1.52027	20.3594	1.49134	66.7068
1.53347	1.97288	1.52723	11.4147	1.52093	20.8712	1.49189	67.7225
1.53441	2.07916	1.52805	11.6923	1.5216	21.3941	1.49234	68.5647
1.53535	2.19022	1.52888	11.9724	1.52229	21.9427	1.49278	69.381
1.53628	2.30567	1.52969	12.2548	1.52295	22.4811	1.49329	70.3602
1.53721	2.42659	1.5305	12.5426	1.52363	23.0536	1.49369	71.1241
1.53815	2.55412	1.5313	12.8327	1.52428	23.6074	1.49418	72.0877
1.53907	2.68449	1.53212	13.1349	1.52487	24.1173	1.49463	72.9551
1.53998	2.81964	1.53302	13.4737	1.5255	24.6767	1.49514	73.9743
1.54089	2.95945	1.53386	13.7951	1.52613	25.2472	1.49554	74.7874
1.5418	3.10509	1.53468	14.1156	1.52678	25.8456	1.49609	75.8818
1.54272	3.25838	1.53549	14.4385	1.52739	26.4217	1.49649	76.7115
1.54361	3.41298	1.53629	14.7637	1.528	27.0087	1.49698	77.7162
1.54451	3.57572	1.53707	15.0835	1.52861	27.5978	1.49738	78.5429
1.54541	3.74235	1.53785	15.4127	1.52926	28.2428	1.4978	79.4336
1.5463	3.91523	1.53865	15.7553	1.52991	28.9097	1.49805	79.9688
1.54719	4.09375	1.53944	16.0962	1.53055	29.5708	1.49841	80.7375
1.54808	4.27758	1.54023	16.4469	1.53114	30.1872	1.49896	81.9199
1.54894	4.46361	1.54099	16.7873	1.53173	30.8241	1.49933	82.7034
1.54983	4.66024	1.54178	17.15	1.53234	31.4819	1.49979	83.7301
1.55073	4.86571	1.54257	17.5188	1.53296	32.1714	1.50013	84.4674
1.5516	5.07132	1.54332	17.8724	1.53352	32.8017	1.5006	85.5113
1.55246	5.28162	1.5441	18.2446	1.53411	33.4837	1.50079	85.9371
1.55332	5.49812	1.54486	18.6184	1.53466	34.1243	1.50133	87.1587
1.55419	5.72417	1.54562	18.9934	1.53523	34.7961	1.50186	88.3733
1.55505	5.95686	1.54639	19.3831	1.53581	35.4892	1.50229	89.3717
1.55591	6.19463	1.54716	19.7742	1.53642	36.2375	1.5026	90.0849
1.55675	6.43804	1.54792	20.1662	1.53693	36.8631	1.50311	91.2889
1.55762	6.69613	1.54865	20.5495	1.53748	37.5538	1.50351	92.2276
1.55846	6.95411	1.54941	20.9573	1.53802	38.243	1.50377	92.8512
1.55927	7.21198	1.55016	21.361	1.53856	38.9417	1.5042	93.8673
1.56011	7.48806	1.55094	21.7849	1.53915	39.7093	1.50459	94.8266
1.56092	7.76128	1.55169	22.2046	1.53969	40.4279	1.50499	95.7936
1.56172	8.04133	1.55243	22.6195	1.54022	41.144	1.50506	95.9502
1.56255	8.34244	1.55317	23.0397	1.54075	41.8694	1.50552	97.1039
1.56336	8.64188	1.55395	23.4859	1.54129	42.6166	1.50616	98.6958
1.56417	8.95568	1.55468	23.9114	1.54181	43.3482	1.50648	99.4893
1.56497	9.27007	1.55539	24.3312	1.54241	44.1915	1.50689	100.539
1.56577	9.59639	1.55611	24.7613	1.5429	44.8904	1.50727	101.482
1.56655	9.92663	1.55683	25.1961	1.54339	45.6103	1.5077	102.594
1.56734	10.2708	1.55759	25.658	1.54391	46.365	1.5081	103.622
1.56813	10.6245	1.55824	26.0638	1.54441	47.1151	1.50833	104.235
1.56889	10.9738	1.55894	26.4961	1.54494	47.9144	1.50888	105.679
1.56967	11.3407	1.5597	26.9785	1.54549	48.7507	1.50921	106.564
1.57043	11.7139	1.56043	27.4374	1.54599	49.5136	1.50956	107.478
1.57119	12.0931	1.56109	27.8663	1.54656	50.3973	1.50988	108.35
1.57193	12.4735	1.56186	28.3638	1.54704	51.1636	1.51026	109.374
1.57266	12.8594	1.56255	28.8192	1.54752	51.9235	1.51068	110.503
1.5734	13.2604	1.56326	29.291	1.54798	52.662	1.51109	111.642
1.57416	13.6873	1.56399	29.7734	1.5485	53.4957	1.51117	111.868
1.5749	14.1103	1.56474	30.285	1.54905	54.3976	1.51161	113.093
1.57564	14.5443	1.56548	30.7894	1.54943	55.04	1.51208	114.403
1.57639	14.9951	1.56618	31.2676	1.54995	55.8989	1.51263	115.955
1.5771	15.4351	1.56688	31.7563	1.55052	56.8737	1.51294	116.829
1.57783	15.8974	1.56762	32.2749	1.55096	57.6127	1.51319	117.552
1.57854	16.3595	1.56828	32.747	1.55143	58.4203	1.51345	118.279
1.57922	16.8086	1.56903	33.2813	1.5519	59.2353	1.51402	119.95
1.57988	17.2555	1.56972	33.7748	1.55241	60.1372	1.51445	121.188
1.58057	17.7375	1.57036	34.2397	1.55282	60.8719	1.51461	121.667
1.58126	18.2242	1.57105	34.7479	1.55328	61.6771	1.51488	122.466
1.58199	18.755	1.5717	35.2269	1.55373	62.4892	1.51531	123.724
1.58268	19.2712	1.57236	35.7163	1.55422	63.3904	1.51546	124.183
1.58334	19.7714	1.57314	36.3044	1.55472	64.3	1.51603	125.888
1.58401	20.2892	1.57383	36.8225	1.55521	65.2013	1.51635	126.871
1.58468	20.8252	1.57447	37.3103	1.55566	66.0433	1.51668	127.859
1.58538	21.387	1.57513	37.8224	1.55611	66.8923	1.51681	128.247
1.58603	21.9308	1.57581	38.3454	1.55657	67.7655	1.5174	130.074
1.58667	22.4623	1.57653	38.9074	1.55696	68.5249	1.5175	130.383
1.58727	22.9804	1.57702	39.2895	1.55747	69.4988	1.51807	132.146
1.58793	23.5553	1.57773	39.8519	1.55794	70.4112	1.51839	133.163
1.58853	24.0925	1.57841	40.3897	1.55838	71.278	1.51866	134.015
1.58919	24.6882	1.57904	40.8953	1.55885	72.2051	1.51935	136.184
1.58983	25.2782	1.57965	41.3896	1.55932	73.1399	1.51922	135.758
1.59047	25.8786	1.58034	41.9457	1.55973	73.9734	1.51951	136.707
1.59108	26.4636	1.58089	42.4025	1.56009	74.6851	1.52006	138.47
1.59172	27.0845	1.58148	42.884	1.56058	75.6951	1.52037	139.461
1.59235	27.7071	1.58213	43.4207	1.56103	76.621	1.52038	139.493
1.59293	28.2854	1.58287	44.0361	1.56141	77.4046	1.52111	141.867
1.59354	28.9093	1.5835	44.5652	1.56189	78.4	1.52157	143.377
1.5942	29.5899	1.58417	45.1356	1.56234	79.3464	1.52167	143.706
1.59478	30.196	1.58481	45.6715	1.56269	80.0901	1.52204	144.93
1.59539	30.8495	1.58541	46.1876	1.56314	81.0491	1.52214	145.262
1.59605	31.5621	1.58594	46.6447	1.56359	81.996	1.52242	146.193
1.59664	32.2163	1.58663	47.2368	1.56402	82.9302	1.52243	146.226
1.59724	32.8799	1.58735	47.8642	1.56436	83.6749	1.52316	148.673
1.59783	33.5427	1.58804	48.4723	1.56476	84.542	1.52335	149.314
1.59841	34.2147	1.58872	49.0685	1.56519	85.4941	1.52381	150.872
1.5989	34.7802	1.58931	49.5964	1.56561	86.4127	1.524	151.519
1.59952	35.5118	1.58996	50.1757	1.56618	87.7	1.52464	153.71
1.60011	36.2106	1.59062	50.7667	1.56655	88.5113	1.52483	154.364
1.60071	36.9406	1.5913	51.3776	1.56681	89.1031	1.52511	155.331
1.6013	37.6584	1.59189	51.9186	1.56719	89.9838	1.52575	157.555
1.60186	38.3631	1.59251	52.4873	1.56765	91.0142	1.52612	158.849
1.6024	39.0312	1.59325	53.1673	1.5681	92.0518	1.52622	159.199
1.60286	39.6151	1.59389	53.76	1.56855	93.0966	1.52668	160.819
1.60342	40.3326	1.59456	54.3815	1.56894	94.0012	1.52687	161.491
1.60405	41.1529	1.59517	54.956	1.56929	94.8265	1.52715	162.484
1.60464	41.9366	1.59578	55.5252	1.56971	95.8264	1.52734	163.159
1.60515	42.6215	1.59637	56.089	1.57012	96.7899	1.52753	163.837
1.60572	43.387	1.59691	56.6043	1.57058	97.8886	1.52808	165.807
1.60607	43.8536	1.59751	57.1739	1.57091	98.691	1.52809	165.843
1.60659	44.5715	1.59824	57.877	1.57132	99.6718	1.52819	166.202
1.60722	45.448	1.59875	58.3749	1.57169	100.571	1.52856	167.537
1.60776	46.2084	1.59938	58.9891	1.57207	101.496	1.52893	168.877
1.60825	46.9	1.60005	59.6422	1.57255	102.671	1.5293	170.224
1.60874	47.5984	1.60063	60.2103	1.57301	103.81	1.52949	170.917
1.60934	48.4741	1.60143	61.0048	1.57332	104.596	1.52995	172.604
1.60994	49.3604	1.60205	61.6248	1.57361	105.318	1.53005	172.971
1.61034	49.9488	1.60261	62.1849	1.57408	106.497	1.53042	174.336
1.61085	50.7175	1.60324	62.8205	1.57458	107.751	1.53124	177.38
1.6115	51.6995	1.60383	63.423	1.57497	108.761	1.53116	177.082
1.61216	52.7081	1.60446	64.0562	1.5754	109.869	1.53171	179.138
1.61236	53.0158	1.60514	64.7574	1.57572	110.681	1.53217	180.868
1.61262	53.4227	1.6058	65.435	1.57604	111.496	1.532	180.227
1.61322	54.3547	1.60647	66.1257	1.57654	112.807	1.53237	181.622
1.6138	55.2834	1.60709	66.7733	1.57689	113.701	1.53265	182.682
1.61433	56.1214	1.60746	67.1602	1.57722	114.576	1.53338	185.459
1.61494	57.1147	1.60772	67.4349	1.57753	115.383	1.53375	186.875
1.61551	58.046	1.60831	68.0516	1.57799	116.598	1.53394	187.604
1.61572	58.3896	1.60906	68.8431	1.57829	117.413	1.53386	187.297
1.6161	59.0344	1.60992	69.7647	1.57873	118.567	1.53432	189.067
1.61673	60.0784	1.61034	70.2189	1.57917	119.75	1.5346	190.149
1.61723	60.9354	1.61107	71.0046	1.57951	120.673	1.53506	191.932
1.61778	61.8786	1.61169	71.6681	1.57983	121.526	1.5348	190.923
1.61841	62.9732	1.61232	72.3546	1.58023	122.627	1.53553	193.764
1.61906	64.1133	1.61299	73.0941	1.58061	123.658	1.53617	196.271
1.6192	64.3541	1.61369	73.8575	1.58101	124.743	1.53609	195.957
1.61931	64.5635	1.61415	74.3659	1.58141	125.833	1.53673	198.479
1.61984	65.4974	1.61498	75.2871	1.58173	126.728	1.53683	198.874
1.62031	66.343	1.61545	75.8109	1.58213	127.826	1.5372	200.341
1.62096	67.5424	1.61565	76.0338	1.58257	129.054	1.5373	200.738
1.62142	68.3901	1.61634	76.814	1.58289	129.959	1.53767	202.211
1.62174	68.9768	1.61683	77.364	1.58334	131.196	1.53786	202.97
1.62242	70.2439	1.61732	77.9265	1.58351	131.679	1.53769	202.291
1.62311	71.5621	1.61799	78.6864	1.58397	132.973	1.53815	204.13
1.62359	72.4804	1.61882	79.6365	1.58433	133.993	1.53861	205.977
1.62379	72.8651	1.61936	80.2599	1.58462	134.812	1.53862	206.017
1.62418	73.6371	1.62001	81.0114	1.58505	136.043	1.53899	207.509
1.62468	74.6098	1.62054	81.6303	1.5855	137.33	1.53927	208.641
1.62501	75.2523	1.62128	82.4943	1.58582	138.235	1.53982	210.872
1.62549	76.2224	1.62184	83.1512	1.586	138.755	1.54046	213.483
1.62581	76.8567	1.62228	83.6726	1.58637	139.819	1.54056	213.892
1.62606	77.3673	1.62274	84.2172	1.58683	141.147	1.54084	215.039
1.62675	78.7621	1.62326	84.8388	1.5872	142.219	1.54112	216.19
1.62711	79.5045	1.62351	85.1297	1.58775	143.818	1.54068	214.383
1.62782	80.9836	1.62419	85.9492	1.58839	145.688	1.54141	217.384
1.62811	81.5897	1.62479	86.6645	1.58867	146.509	1.54169	218.54
1.62814	81.6486	1.62542	87.4268	1.58868	146.538	1.54224	220.818
1.62876	82.9649	1.62603	88.1709	1.58914	147.891	1.54216	220.486
1.62915	83.7938	1.62673	89.0285	1.58951	148.982	1.54307	224.274
1.62958	84.7259	1.62735	89.7801	1.5897	149.544	1.54317	224.692
1.6303	86.295	1.62801	90.5908	1.59007	150.639	1.54345	225.864
1.63042	86.5537	1.62876	91.5285	1.59035	151.471	1.54283	223.272
1.63104	87.9273	1.6292	92.0785	1.59063	152.303	1.54257	222.189
1.63137	88.6715	1.62966	92.6529	1.59109	153.675	1.54321	224.86
1.63175	89.5215	1.6303	93.4553	1.59137	154.512	1.54367	226.787
1.63252	91.2576	1.63085	94.148	1.59174	155.621	1.54422	229.101
1.63312	92.644	1.63106	94.4107	1.59211	156.732	1.54432	229.522
1.63402	94.7197	1.63176	95.2902	1.59239	157.575	1.54496	232.228
1.63368	93.9432	1.63232	96.0134	1.59276	158.691	1.54587	236.097
1.63321	92.838	1.63287	96.705	1.59322	160.082	1.54579	235.756
1.63402	94.7267	1.63359	97.6312	1.59341	160.658	1.54598	236.567
1.6345	95.8531	1.63424	98.4807	1.59387	162.055	1.54635	238.148
1.63515	97.3981	1.63506	99.5452	1.5946	164.279	1.54627	237.806
1.63564	98.5913	1.63567	100.333	1.59461	164.31	1.547	240.937
1.63604	99.554	1.63616	100.983	1.5948	164.89	1.54719	241.754
1.63591	99.2501	1.63687	101.908	1.59535	166.574	1.54738	242.572
1.63652	100.725	1.63724	102.397	1.59563	167.433	1.54793	244.947
1.63727	102.596	1.63763	102.911	1.59591	168.294	1.54767	243.823
1.63758	103.362	1.63802	103.439	1.59619	169.156	1.54849	247.373
1.6377	103.657	1.63888	104.581	1.59647	170.019	1.54769	243.91
1.63819	104.884	1.6394	105.282	1.59684	171.161	1.5477	243.953
1.63856	105.823	1.63992	105.986	1.5973	172.585	1.5478	244.385
1.63908	107.161	1.64063	106.937	1.59776	174.011	1.54871	248.329
1.63917	107.395	1.64125	107.782	1.59831	175.721	1.5489	249.155
1.63931	107.745	1.64187	108.631	1.59841	176.033	1.54882	248.807
1.64	109.546	1.6418	108.534	1.59869	176.905	1.54946	251.597
1.64037	110.515	1.64234	109.275	1.59906	178.06	1.55037	255.581
1.64054	110.967	1.64267	109.734	1.59916	178.373	1.55083	257.604
1.64147	113.429	1.64294	110.094	1.59971	180.093	1.55093	258.044
1.64198	114.784	1.64314	110.381	1.60017	181.536	1.55103	258.484
1.64237	115.856	1.64386	111.366	1.60054	182.698	1.55149	260.514
1.64269	116.714	1.64486	112.758	1.60082	183.578	1.55141	260.161
1.6429	117.305	1.64548	113.629	1.60119	184.744	1.55142	260.205
1.64317	118.022	1.64606	114.453	1.60138	185.343	1.5517	261.443
1.64398	120.257	1.64656	115.152	1.60193	187.079	1.55153	260.691
1.64446	121.587	1.64717	116.021	1.60221	187.964	1.55235	264.323
1.6441	120.588	1.64779	116.893	1.60213	187.711	1.55209	263.17
1.64443	121.517	1.64853	117.962	1.60286	190.023	1.55318	268.016
1.64489	122.804	1.64864	118.105	1.60332	191.482	1.5531	267.66
1.64537	124.149	1.64919	118.908	1.60342	191.8	1.55266	265.701
1.64599	125.912	1.64972	119.663	1.60361	192.403	1.55366	270.159
1.64584	125.48	1.65027	120.459	1.60389	193.294	1.55394	271.411
1.6467	127.95	1.65071	121.101	1.60453	195.332	1.55404	271.859
1.64732	129.716	1.65121	121.836	1.60481	196.225	1.55513	276.753
1.6474	129.953	1.65188	122.812	1.60491	196.544	1.55523	277.203
1.6473	129.67	1.65274	124.071	1.60546	198.3	1.55533	277.654
1.64759	130.507	1.65287	124.271	1.60547	198.332	1.55606	280.949
1.64841	132.896	1.65347	125.151	1.60575	199.227	1.55625	281.808
1.64875	133.902	1.65399	125.928	1.60648	201.564	1.55662	283.483
1.64981	137.016	1.6546	126.841	1.60649	201.596	1.5569	284.753
1.64946	135.978	1.65503	127.476	1.60686	202.782	1.55736	286.842
1.64948	136.035	1.65574	128.544	1.60714	203.68	1.55755	287.707
1.65016	138.07	1.65642	129.564	1.60751	204.868	1.55729	286.524
1.65063	139.472	1.65696	130.383	1.60788	206.057	1.55793	289.437
1.65125	141.34	1.65749	131.192	1.60816	206.957	1.55803	289.893
1.65204	143.711	1.658	131.976	1.60853	208.147	1.5584	291.581
1.6512	141.184	1.65849	132.721	1.60872	208.759	1.55868	292.86
1.6513	141.485	1.65887	133.302	1.60918	210.24	1.55914	294.964
1.65203	143.693	1.65847	132.682	1.60955	211.433	1.55852	292.129
1.65231	144.544	1.65887	133.305	1.60956	211.465	1.55763	288.071
1.65349	148.153	1.65952	134.305	1.61011	213.239	1.558	289.756
1.65395	149.569	1.66007	135.155	1.61039	214.143	1.55855	292.266
1.65351	148.214	1.66029	135.491	1.61076	215.338	1.55874	293.134
1.65406	149.909	1.66097	136.556	1.61095	215.951	1.55884	293.591
1.65434	150.774	1.66166	137.625	1.61132	217.147	1.56011	299.413
1.65462	151.642	1.66236	138.728	1.61178	218.634	1.56075	302.357
1.65553	154.474	1.66264	139.168	1.61215	219.831	1.56067	301.989
1.65626	156.759	1.66364	140.748	1.61234	220.446	1.56005	299.137
1.65609	156.226	1.66392	141.192	1.61253	221.06	1.56078	302.495
1.65538	154.005	1.66456	142.21	1.61317	223.132	1.56106	303.785
1.65593	155.724	1.66484	142.657	1.61345	224.039	1.56152	305.907
1.65711	159.435	1.66566	143.971	1.61391	225.529	1.56171	306.785
1.65784	161.745	1.66567	143.987	1.61419	226.436	1.56199	308.079
1.65848	163.778	1.6664	145.162	1.61456	227.634	1.56263	311.041
1.65831	163.237	1.66704	146.196	1.61484	228.542	1.56228	309.42
1.65814	162.697	1.66759	147.089	1.61503	229.157	1.56319	313.638
1.65797	162.157	1.66814	147.984	1.61549	230.648	1.56374	316.192
1.6587	164.479	1.66896	149.326	1.61559	230.972	1.56357	315.402
1.65871	164.511	1.66942	150.081	1.61596	232.171	1.56448	319.635
1.65881	164.83	1.6697	150.542	1.61642	233.662	1.56431	318.843
1.65981	168.029	1.6698	150.707	1.61679	234.861	1.56522	323.084
1.65973	167.772	1.67035	151.615	1.61752	237.227	1.56532	323.551
1.66073	170.987	1.67126	153.125	1.61726	236.384	1.56551	324.438
1.66074	171.019	1.67082	152.393	1.61727	236.417	1.56489	321.545
1.66138	173.085	1.67119	153.008	1.61755	237.324	1.56499	322.011
1.66229	176.033	1.67192	154.225	1.61792	238.523	1.56536	323.738
1.66113	172.277	1.67274	155.598	1.61847	240.304	1.56555	324.625
1.66132	172.891	1.67302	156.069	1.61875	241.211	1.56556	324.671
1.66259	177.007	1.67285	155.783	1.61903	242.117	1.56449	319.681
1.66323	179.09	1.67376	157.316	1.61931	243.024	1.56378	316.378
1.66297	178.243	1.67413	157.942	1.6195	243.638	1.56532	323.551
1.66298	178.275	1.67504	159.488	1.61969	244.253	1.56623	327.802
1.6638	180.949	1.67568	160.58	1.62033	246.323	1.56651	329.112
1.6648	184.219	1.67605	161.214	1.62034	246.355	1.56715	332.109
1.66481	184.252	1.6766	162.158	1.62071	247.551	1.56797	335.955
1.66446	183.106	1.67751	163.727	1.62135	249.619	1.5687	339.384
1.66465	183.728	1.67779	164.212	1.62199	251.684	1.56853	338.585
1.66538	186.121	1.67789	164.385	1.62218	252.297	1.56845	338.209
1.66638	189.408	1.67808	164.715	1.62237	252.91	1.56882	339.948
1.6654	186.187	1.67881	165.984	1.62265	253.812	1.56919	341.688
1.66604	188.289	1.67972	167.575	1.62365	257.032	1.56992	345.124
1.6665	189.803	1.68027	168.541	1.62348	256.485	1.56885	340.089
1.66615	188.651	1.68091	169.668	1.62376	257.386	1.56868	339.29
1.66724	192.241	1.68128	170.322	1.62431	259.154	1.56941	342.723
1.66806	194.947	1.68183	171.297	1.62468	260.342	1.56951	343.193
1.66861	196.765	1.68247	172.435	1.62478	260.663	1.56943	342.817
1.66889	197.691	1.68284	173.096	1.6247	260.406	1.57133	351.77
1.66845	196.236	1.68303	173.435	1.62543	262.747	1.57026	346.725
1.66873	197.162	1.68385	174.905	1.62589	264.22	1.57117	351.015
1.66901	198.088	1.68413	175.408	1.62599	264.54	1.57154	352.761
1.66902	198.121	1.68306	173.489	1.62627	265.436	1.57155	352.808
1.66984	200.835	1.68406	175.282	1.62637	265.755	1.57165	353.28
1.67066	203.552	1.68407	175.3	1.62701	267.799	1.5722	355.877
1.66986	200.901	1.68453	176.129	1.62756	269.553	1.57257	357.624
1.67086	204.215	1.68562	178.102	1.62757	269.585	1.57186	354.271
1.67141	206.038	1.6859	178.611	1.62848	272.48	1.57133	351.77
1.6707	203.685	1.68591	178.629	1.62831	271.939	1.57224	356.066
1.67206	208.194	1.68601	178.811	1.62904	274.257	1.57297	359.515
1.67189	207.63	1.68719	180.966	1.62869	273.146	1.57316	360.413
1.6719	207.663	1.68783	182.142	1.62951	275.746	1.57434	365.993
1.67227	208.891	1.68793	182.326	1.63006	277.485	1.57444	366.466
1.67201	208.028	1.6892	184.672	1.62953	275.809	1.57427	365.661
1.67247	209.554	1.68966	185.527	1.63008	277.548	1.57536	370.819
1.67284	210.781	1.68976	185.677	1.63027	278.148	1.57555	371.719
1.67357	213.203	1.6895	185.229	1.63064	279.316	1.57664	376.879
1.67358	213.236	1.69068	187.044	1.63101	280.481	1.57629	375.222
1.67368	213.567	1.69105	187.594	1.63138	281.645	1.57594	373.565
1.67486	217.48	1.69187	188.812	1.63184	283.09	1.57667	377.021
1.67487	217.513	1.69161	188.425	1.63185	283.121	1.57659	376.642
1.67542	219.335	1.69162	188.44	1.63213	283.999	1.57687	377.968
1.6748	217.281	1.6919	188.856	1.63268	285.72	1.57706	378.867
1.67499	217.91	1.69218	189.272	1.63287	286.314	1.5768	377.636
1.67527	218.838	1.69255	189.822	1.63279	286.064	1.57726	379.814
--	--			--	--	--	--
--	--			--	--	--	--
--	--			--	--	--	--
--	--			--	--	--	--
--	--			--	--	--	--
--	--			--	--	--	--
--	--			--	--	--	--
--	--			--	--	--	--
--	--			--	--	--	--
--	--			--	--	--	--
--	--			--	--	--	--
--	--			--	--	--	--
--	--			--	--	--	--
--	--			--	--	--	--
--	--			--	--	--	--
--	--			--	--	--	--
--	--			--	--	--	--
--	--			--	--	--	--
--	--			--	--	--	--
--	--			--	--	--	--
--	--			--	--	--	--
--	--			--	--	--	--
--	--			--	--	--	--
--	--			--	--	--	--
--	--			--	--	--	--
--	--			--	--	--	--
--	--			--	--	--	--
--	--			--	--	--	--
--	--			--	--	--	--
--	--			--	--	--	--
--	--			--	--	--	--
--	--			--	--	--	--
--	--			--	--	--	--
--	--			--	--	--	--
--	--			--	--	--	--
--	--			--	--	--	--
--	--			--	--	--	--
--	--			--	--	--	--
--	--			--	--	--	--
--	--			--	--	--	--
--	--			--	--	--	--
--	--			--	--	--	--
--	--			--	--	--	--
--	--			--	--	--	--
--	--			--	--	--	--
--	--			--	--	--	--
--	--			--	--	--	--
--	--			--	--	--	--
--	--			--	--	--	--
--	--			--	--	--	--
--	--			--	--	--	--
--	--			--	--	--	--
--	--			--	--	--	--
--	--			--	--	--	--
--	--			--	--	--	--
--	--			--	--	--	--
--	--			--	--	--	--
--	--			--	--	--	--
--	--			--	--	--	--
--	--			--	--	--	--
--	--			--	--	--	--
--	--			--	--	--	--
--	--			--	--	--	--
--	--			--	--	--	--
--	--			--	--	--	--
--	--			--	--	--	--
--	--			--	--	--	--
--	--			--	--	--	--
--	--			--	--	--	--
--	--			--	--	--	--
--	--			--	--	--	--
--	--			--	--	--	--
--	--			--	--	--	--
--	--			--	--	--	--
--	--			--	--	--	--
--	--			--	--	--	--
--	--			--	--	--	--
--	--			--	--	--	--
--	--			--	--	--	--
--	--			--	--	--	--
--	--			--	--	--	--
--	--			--	--	--	--
--	--			--	--	--	--
--	--			--	--	--	--
--	--			--	--	--	--
--	--			--	--	--	--
--	--			--	--	--	--
--	--			--	--	--	--
--	--			--	--	--	--
--	--			--	--	--	--
--	--			--	--	--	--
--	--			--	--	--	--
--	--			--	--	--	--
--	--			--	--	--	--
--	--			--	--	--	--
--	--			--	--	--	--
--	--			--	--	--	--
--	--			--	--	--	--
--	--			--	--	--	--
--	--			--	--	--	--
--	--			--	--	--	--
--	--			--	--	--	--
--	--			--	--	--	--
--	--			--	--	--	--
--	--			--	--	--	--
--	--			--	--	--	--
--	--			--	--	--	--
--	--			--	--	--	--
--	--			--	--	--	--
--	--			--	--	--	--
--	--			--	--	--	--
--	--			--	--	--	--
--	--			--	--	--	--
--	--			--	--	--	--
--	--			--	--	--	--
--	--			--	--	--	--
--	--			--	--	--	--
--	--			--	--	--	--
--	--			--	--	--	--
--	--			--	--	--	--
--	--			--	--	--	--
--	--			--	--	--	--
--	--			--	--	--	--
--	--			--	--	--	--
--	--			--	--	--	--
--	--			--	--	--	--
--	--			--	--	--	--
--	--			--	--	--	--
--	--			--	--	--	--
--	--			--	--	--	--
--	--			--	--	--	--
--	--			--	--	--	--
--	--			--	--	--	--
--	--			--	--	--	--
--	--			--	--	--	--
--	--			--	--	--	--
--	--			--	--	--	--
--	--			--	--	--	--
--	--			--	--	--	--
--	--			--	--	--	--
--	--			--	--	--	--
--	--			--	--	--	--
--	--			--	--	--	--
--	--			--	--	--	--
--	--			--	--	--	--
--	--			--	--	--	--
--	--			--	--	--	--
--	--			--	--	--	--
--	--			--	--	--	--
--	--			--	--	--	--
--	--			--	--	--	--
--	--			--	--	--	--
--	--			--	--	--	--
--	--			--	--	--	--
--	--			--	--	--	--
--	--			--	--	--	--
--	--			--	--	--	--
--	--			--	--	--	--
--	--			--	--	--	--
--	--			--	--	--	--
--	--			--	--	--	--
--	--			--	--	--	--
--	--			--	--	--	--
--	--			--	--	--	--
--	--			--	--	--	--
--	--			--	--	--	--
--	--			--	--	--	--
--	--			--	--	--	--
--	--			--	--	--	--
--	--			--	--	--	--
--	--			--	--	--	--
--	--			--	--	--	--
--	--			--	--	--	--
--	--			--	--	--	--
--	--			--	--	--	--
--	--			--	--	--	--
--	--			--	--	--	--
--	--			--	--	--	--
--	--			--	--	--	--
--	--			--	--	--	--
--	--			--	--	--	--
--	--			--	--	--	--
--	--			--	--	--	--
--	--			--	--	--	--
--	--			--	--	--	--
--	--			--	--	--	--
--	--			--	--	--	--
--	--			--	--	--	--
--	--			--	--	--	--
--	--			--	--	--	--
--	--			--	--	--	--
--	--			--	--	--	--
--	--			--	--	--	--
--	--			--	--	--	--
--	--			--	--	--	--
--	--			--	--	--	--
--	--			--	--	--	--
--	--			--	--	--	--
--	--			--	--	--	--
--	--			--	--	--	--

## Sheet: Figure 3b
CoOOH	340
IrO2	290
Ir1/TO-CoOOH	270
Ir1/VO-CoOOH	200

## Sheet: Figure 3c
CoOOH	0.17696
Ir1/TO-CoOOH	3.00866
Ir1/VO-CoOOH	17.2913

## Sheet: Figure 3d
	CoOOH		Ir1/TO-CoOOH		Ir1/VO-CoOOH
0.84816	0.3116	0.79023	0.26013	0.6018	0.19136
0.85944	0.31248	0.80228	0.261	0.62984	0.19221
0.87067	0.31336	0.81439	0.26189	0.65748	0.19304
0.882	0.31424	0.82651	0.26277	0.68498	0.19387
0.89337	0.31511	0.83861	0.26364	0.71217	0.19469
0.9047	0.31598	0.85074	0.26452	0.7389	0.1955
0.91612	0.31684	0.86282	0.26539	0.76491	0.1963
0.92764	0.31771	0.87487	0.26625	0.79084	0.19709
0.93907	0.31857	0.88693	0.26711	0.81624	0.19787
0.95039	0.31942	0.89904	0.26796	0.84108	0.19864
0.9618	0.32026	0.91121	0.26881	0.86551	0.19941
0.97327	0.32111	0.92336	0.26966	0.88938	0.20016
0.98478	0.32196	0.93546	0.27049	0.91259	0.20091
0.99609	0.32279	0.9476	0.27132	0.93523	0.20164
1.00748	0.32363	0.95993	0.27216	0.95743	0.20236
1.01882	0.32446	0.97218	0.27299	0.97906	0.20307
1.03012	0.32528	0.9844	0.27381	1.00007	0.20377
1.04142	0.32611	0.99672	0.27462	1.02092	0.20448
1.05261	0.32692	1.00903	0.27544	1.04116	0.20517
1.06373	0.32773	1.02128	0.27624	1.06088	0.20585
1.07491	0.32854	1.03365	0.27705	1.08045	0.20653
1.08601	0.32935	1.04589	0.27784	1.09918	0.20719
1.09692	0.33014	1.05823	0.27864	1.11749	0.20785
1.10794	0.33094	1.07051	0.27943	1.13564	0.2085
1.11869	0.33172	1.08281	0.28021	1.15317	0.20914
1.12941	0.3325	1.09507	0.28099
1.14007	0.33327	1.1073	0.28176
1.15065	0.33404	1.1195	0.28253
1.16114	0.3348	1.13166	0.2833
1.17183	0.33558	1.1437	0.28405
1.18227	0.33633	1.15586	0.28481
1.19248	0.33707	1.16787	0.28556
1.20269	0.33781	1.17975	0.2863
1.21304	0.33856	1.19166	0.28704
1.22327	0.3393	1.20358	0.28778
1.23339	0.34003	1.21523	0.2885
1.24352	0.34076	1.22689	0.28922
1.25366	0.34149	1.23855	0.28994
1.26356	0.3422	1.25022	0.29066
1.27397	0.34295	1.26175	0.29137
1.28589	0.3438	1.27313	0.29208
1.29569	0.34451	1.28436	0.29277
1.30538	0.3452	1.29544	0.29345
1.31494	0.34589	1.30665	0.29415
1.32464	0.34658	1.31742	0.29482
1.33446	0.34728	1.32818	0.29548
1.34467	0.34801	1.33893	0.29615
1.35412	0.34869	1.34951	0.29681
1.36383	0.34938	1.35994	0.29746
1.37342	0.35007	1.37049	0.29811

## Sheet: Figure 3e
Ru/CoFe-LDHs	198	39
NiCo-TPA	267	52.4
NiCo-UMOFNs	250	42
Pt-CoSe2/CC	300	58
Pt/LiCoO2	285	46.8
Zn0.2Co0.8OOH	235	34.7
Co/CNFs	320	79
Ir1/VO-CoOOH	200	32
CoIr-0.2	235	70.2
Fe absorbed CoOx	309	27.6
CoSe2-O UNs	251	73
a-CoVOx	254	34
Cu-Co(OH)2	300	47
NiCo-LDHs	334	41
CoP@RGO	280	75
MoCo1.5C-700	232.5	61
Fe-CoP/CoO	219	52

[truncated: 75 more sheets: Figure 3f, Figure 4a, Figure 4b, Figure 4c, Figure 4d, Figure 4e, Figure 4f, Figure 5e, Figure 5f, Supplementary Figure 1c, Supplementary Figure 1d, Supplementary Figure 1e, Supplementary Figure 1f, Supplementary Figure 2c, Supplementary Figure 2d, Supplementary Figure 3b, Supplementary Figure 3d, Supplementary Figure 7, Supplementary Figure 8, Supplementary Figure 9b …]
